# Supplementary material for: Predation risk induces age- and sex-specific morphological plastic responses in the fathead minnow Pimephales promelas
Source: Sci Rep. 2019 Oct 25;9:15378. doi: 10.1038/s41598-019-51591-1 (PMC6814781; doi:10.1038/s41598-019-51591-1)
Supplement: Supplementary file 2 — Supplementary Information [file 41598_2019_51591_MOESM2_ESM.xlsx]

## Sheet: Juvenile fish
Family	Treatment	CVA1	CVA2	CVA3	CVA4	CVA5	CVA6	CVA7	CVA8	CVA9	CVA10	CVA11	CVA12	CVA13	CVA14	CVA15	CVA16	CVA17	CVA18	CVA19	CVA20	CVA21	CVA22	PCA1	PCA2	PCA3	PCA4	PCA5	PCA6	PCA7	PCA8	PCA9	PCA10	PCA11	PCA12	PCA13	PCA14	PCA15	PCA16	PCA17	PCA18	PCA19	PCA20	PCA21	PCA22	Centroid size
T1	alarm cues	0.000355471	-0.000255451	0.000176517	-0.000574563	-0.00293436	0.00221031	0.00130986	0.000508362	-0.000278639	-0.00247443	0.00452742	-0.000291931	-0.00127339	0.00429074	-0.00208079	0.00147008	0.000643216	-0.000537707	0.00357268	-0.00247736	-0.00157103	-0.000141234	-0.0129766	0.00576108	0.000661919	0.0113823	0.00231451	-0.00651769	-0.0117996	-0.000368427	0.00215523	0.00075007	0.000433604	0.000676307	0.00140515	-0.00154812	0.000832397	-0.0027206	-0.000335991	-0.000440905	-0.00192053	-0.000147505	-0.000648499	0.000622516	11.5964
T1	alarm cues	0.000874205	0.000826885	-0.00112755	-0.00286921	-0.0044188	0.000263702	-0.00103852	-0.000552802	-0.000224284	0.001422	0.000741803	0.00279632	0.00160321	0.00425217	-0.00274323	-0.00112107	-0.000462332	0.000947901	-0.00111222	-0.000353698	-0.000487898	0.00255576	0.00147334	-0.00475619	0.0101585	0.00672792	-0.00287648	0.00301993	0.0034696	-0.00413926	0.00492639	-0.00215924	-0.00275085	0.00219306	-0.000323587	-0.0004797	-0.00112969	-0.00208581	-0.00161059	-0.000913344	-0.00276887	0.00131104	0.00141555	-0.000358448	12.3905
T1	alarm cues	-0.0020592	0.0011514	0.000271427	0.000427634	-0.0011947	0.000564711	-0.00130247	0.000880129	-0.000869057	-0.000508619	-0.00443907	0.0035491	0.00192962	0.00441703	0.00155171	-0.00145295	-0.00108431	0.00293254	0.00119978	0.00138501	-0.0012413	0.0010287	0.00059868	-0.0134649	0.00215741	0.00352947	-0.00291859	-0.00360871	0.00761779	-0.00535373	0.00303984	1.55898e-05	0.00164899	0.00548567	0.00285362	-0.0016744	-0.00301438	-0.000354825	0.00219745	-0.000377996	-0.00101578	0.00046513	1.11234e-06	-0.000669023	12.9492
T1	alarm cues	0.00122777	-0.00155615	-0.000945339	-0.00290434	0.0021977	-0.00128641	0.00465063	-0.00404894	0.000406007	-0.00254065	-0.00471013	0.000748013	-0.00296524	0.00837994	0.00156842	0.000350113	-0.00330559	0.00189398	0.00116676	0.000436427	-0.00132649	0.00236656	0.000673178	-0.0154222	-0.0109528	0.00950689	0.0195133	0.00492463	0.000723367	-0.00126527	-0.00123784	-0.000664053	0.00529665	0.000293199	0.00245174	-0.000549299	-0.000624892	-0.00364473	0.00223505	0.00190912	-0.00260729	0.000326541	0.00180193	0.00199697	12.8976
T1	alarm cues	0.000155348	0.000628733	0.00122943	-0.00234927	0.000993922	0.00326639	0.000888891	0.000341327	-0.000371688	0.000245416	-0.0044223	0.00256335	0.00267309	0.00623214	-0.00285563	0.00354642	0.00132527	0.000608051	0.000152844	-0.00250512	-0.00225073	0.00137799	0.00400851	-0.0134957	0.0112513	0.0134417	0.00155498	-0.00433355	-0.00103976	-0.00194731	0.00351913	-0.00422975	0.00148735	0.00237817	0.000871596	-0.00637491	0.00350075	-0.000633779	-0.000590908	-0.000428479	-0.00219164	-0.000602999	0.000482039	0.000151618	12.31
T1	alarm cues	0.00191709	0.000860708	0.00368689	0.00194046	0.00350093	0.000554263	-0.000755633	0.00290932	-0.00103501	0.00206084	-0.000864682	0.00146456	-0.00503333	0.00239966	-0.00672693	-0.00199034	-0.0021108	0.000323222	-0.00312194	0.000737845	-4.33829e-05	-0.000325797	0.000188229	-0.00297075	-0.0234567	0.00413164	-0.000350565	-0.00814765	0.00505241	0.00330083	0.00171866	0.00160513	-0.00361236	0.000349995	-0.00467853	-0.000424427	0.00295159	0.00413303	0.000281117	-0.00178266	-0.0014237	0.00149609	0.00103167	-0.000391858	12.3215
T1	alarm cues	-0.000396385	0.00124756	-0.00167961	0.000864041	-0.0017162	0.00221047	0.00159286	-0.00196619	-0.00190279	0.000539213	0.000897467	0.00441604	-0.000895045	0.00161228	-0.000861161	-0.00142962	0.00267806	0.00433953	0.00278188	-1.95338e-05	0.000927125	-0.000866584	0.00758449	-0.000176852	0.00335962	0.00613025	0.00255752	-0.00660874	0.0029899	-0.00266441	0.00224681	0.00604659	-0.00274707	-0.00124883	-0.000799948	-0.00094237	-7.40788e-05	-0.00428887	0.00288974	0.000747815	-0.0009457	-0.00113258	-0.000161062	-0.00140266	12.5496
T1	alarm cues	0.000771514	-0.000890128	-0.000496186	-0.00177698	-0.00104125	0.00136347	0.00197381	0.00214586	-0.00268377	-0.000735504	0.00387097	-0.00246537	-0.000797011	0.00530513	-0.00387893	-0.00169625	-0.00147957	-0.00163243	-0.000405994	-0.00386596	-0.00223384	0.0011493	-0.0157665	-0.000726489	-0.00845928	0.0093911	-0.00161274	-0.00567385	-0.00161001	0.00252359	0.00502151	-0.00073044	0.00108101	0.00143958	-0.00152105	-0.00142599	0.00169058	-0.00321729	-0.0037673	-0.0013111	-0.00249806	6.08396e-05	0.000208388	0.00168251	11.1922
T1	alarm cues	-6.93256e-05	0.000563325	-0.000810159	0.00314037	0.00281065	0.000954964	0.00162424	-0.00277064	7.90046e-06	0.00254402	-0.000326054	0.0049149	0.00176862	0.00455577	-0.000360262	-0.000115107	-0.00154569	-0.00031883	-0.00199474	-0.000257915	0.00108045	-0.00133219	0.0025417	-0.0177479	-0.00054117	0.00560759	0.012783	-0.00571299	0.00752063	0.0058018	0.00278366	-0.00215173	-0.00329406	-0.00245874	-0.00296922	0.000946693	-0.00109182	0.000587534	-0.000200628	0.00111452	0.000680556	-0.000566705	-0.00027238	-0.000707395	12.5787
T1	alarm cues	-0.00317855	0.00214885	0.000170946	-0.000974561	-0.000938217	0.00442009	0.00222169	0.000133914	0.000204942	0.000666264	-0.00247502	0.000775192	-0.00289495	0.00388126	0.00153425	-0.00011368	0.000526884	0.000525016	0.000387559	-0.000803136	-0.00214561	-0.000321302	0.00582714	0.00572141	-0.000132276	0.0125684	0.0089566	-0.00142988	0.00501827	-0.000545733	0.00509813	0.00169465	0.00727468	0.00310469	-0.00128553	-0.00368752	2.34521e-05	-0.000725647	0.000789935	-0.00135291	-0.0020313	-0.000776362	-0.00112524	-0.000714728	12.5538
T1	control	0.000286876	0.000159406	0.00249094	-0.00311487	0.00398254	0.00186365	0.00185969	-0.000703488	-0.00157506	0.00241876	-0.00190499	-0.00296096	0.000188194	0.00452917	-0.000166435	0.00192141	0.000986063	0.00119768	-0.000604164	0.00111282	-0.00239686	-0.000166516	0.00469326	-0.00175016	-0.00340519	0.0105285	0.00328659	0.00485821	0.00589365	0.00328159	0.00413609	-0.000848677	0.000578448	-3.19215e-05	0.00145714	-0.00496383	0.00272811	0.00111855	0.00135936	-0.00188271	-0.000937922	-0.00221341	0.000952065	0.000642823	11.4265
T1	control	0.000809051	0.00184902	-0.000323614	0.00166236	0.00367502	-0.000378852	0.00126257	-0.00254639	0.00235128	0.000195875	0.00068433	0.00188233	-0.00227727	-0.000329612	-0.00143782	-0.00344014	-0.00117064	0.00209959	-0.00235039	-4.75042e-05	0.00106145	-0.00112159	-0.00683279	-0.00726723	-0.0125501	-0.00425061	0.0121772	0.00249459	0.00634938	-0.00111524	-0.00178171	0.000389007	-0.00144302	-0.00335355	-0.00459	0.00088127	0.00129417	-0.000355063	0.00172177	-0.000298654	-0.000471798	0.000624669	-0.000330672	-0.00121843	11.8408
T1	control	0.000114959	0.00045699	-0.00329608	0.000379544	0.00384003	-0.00100517	-0.00115661	-0.00313355	-0.00193984	-0.00109379	0.00139674	0.00302394	0.000430206	0.00288634	-0.0013348	-0.00224349	0.000309231	-0.00229454	-0.000445823	-0.00124565	-0.000517943	-0.00236774	0.0046128	-0.013054	-0.00336948	-0.000455447	0.00804209	-0.00184199	0.00440296	0.0020683	-1.4424e-05	0.00342542	-0.0060049	-0.0033776	0.00229372	-0.00102143	0.000619125	-0.00138327	-0.00241674	-0.000919916	0.000866028	0.000632453	-0.0017843	7.25979e-05	13.1147
T1	control	-0.00128505	-0.000115118	-0.00150575	-0.00161052	0.00642608	0.00190595	0.00218549	-0.00124287	-0.00402593	0.00168233	0.00700858	0.00270358	5.45518e-05	0.00278293	-9.24244e-05	-0.000982533	-0.00132085	-0.000258079	0.00429758	0.00186028	0.00220289	0.0019962	-0.00330277	0.00587391	-0.014374	0.00903425	0.0064209	-0.00302369	0.010286	-0.00693525	0.00488149	0.00245861	-0.00425431	-0.00270427	0.00285372	-0.00291283	-0.00294938	-0.000983729	-0.0019313	0.00467648	-0.000255254	-0.00185528	0.00100286	0.00025873	12.0496
T1	control	0.000216073	-0.000449383	0.000445078	0.00288629	0.00572991	-0.00123334	0.00271534	0.000365337	-0.00130629	0.000462721	-0.0030387	-0.00718848	-0.000686902	0.00988981	0.000753854	0.00078368	-0.000856736	-0.00121658	-0.00353529	-5.7293e-05	-0.0012718	0.00115522	-0.0207059	-0.0146998	-0.0151619	0.0113386	0.00559876	0.000265761	0.00692181	0.0142436	-0.00373354	-0.00144333	0.0064202	-0.000541863	0.000139759	-0.00374034	0.00042087	0.000443003	-0.00113998	-0.000972377	0.00137519	-0.000428217	0.00127961	0.00095478	10.8485
T1	control	-0.00179128	0.00148846	0.00137166	-0.000447121	-0.0003846	-0.00113001	-0.000472456	0.00306914	-0.00345674	0.000934625	0.00560148	0.00226928	-0.000146067	-0.00312605	-0.000855116	-0.00233931	-0.00121391	0.00133825	-0.000322422	-0.000649735	-0.000873838	-0.000275388	-0.00828693	0.0058464	-0.00434952	-0.00521396	-0.0102476	-0.00615506	0.00953246	-0.00351548	0.00498952	0.00269697	-0.00199089	-0.000167706	-0.00218626	-0.00136946	-0.00181965	0.00087203	-0.000115082	-0.000729178	-0.00255396	-0.000315678	-0.000887938	-5.64368e-05	12.5363
T1	control	-0.000469404	0.000207934	-0.00203925	-0.000366617	-0.00284339	0.00135746	-2.89459e-06	-0.000200098	0.000288692	0.00260699	0.00290113	0.00142082	-0.00241713	0.00316467	-0.000354133	0.00263841	0.000347207	0.000689233	0.00090359	0.00154209	-0.0016071	0.00249495	0.00365777	0.0159718	0.00850986	0.0136989	0.00232599	-0.00308671	0.00541383	1.61631e-05	0.00208264	-0.0019146	0.00163446	-0.000121891	0.00273998	0.000177243	-0.0014105	-0.000704421	0.000139976	-0.000269308	-0.00160661	0.000779128	0.00138866	-0.000279945	11.9013
T1	control	0.001724	0.000756587	-0.00476993	0.00156945	0.000216218	0.000211551	0.00235517	0.00161453	-0.00203291	0.000613837	-0.000486041	-0.00409203	0.000392431	0.0115762	-0.0052282	-0.00436884	-0.000459549	0.00328824	-0.00185071	0.00223144	-0.000766365	0.000416071	-0.0281289	-0.0129164	-0.0122743	0.0107407	0.00473014	-0.00166734	0.0128899	0.00977408	-0.00182263	0.00455331	-0.00232258	0.00491978	0.00141069	0.00145286	0.00144591	-0.004647	-0.00051263	-0.00199478	-0.00115843	-0.000273765	0.00187264	-0.00067557	11.0584
T1	control	0.000325482	0.00112528	0.000922377	-0.000674329	0.00344943	-0.00491075	0.000960423	-0.000438574	-0.000618024	0.000142945	0.0015956	0.00463515	-0.000849456	0.00515248	-0.000400929	-0.00353955	-0.00314137	0.000930473	-0.00328912	0.000539219	0.000507409	-0.00153781	-0.00783049	-0.0244471	-0.0134783	-0.00299817	0.00714203	0.00251002	0.00936731	0.00121245	0.001291	0.00357242	-0.00300802	-0.0033474	-0.00190564	0.00179447	-0.00170988	0.00185406	0.000303481	-0.000598659	-0.00284686	0.000425797	-0.000255573	-6.11101e-06	12.1312
T1	control	-0.000702084	0.000166969	0.00205787	-0.000649417	0.00068487	-0.00100721	0.000769651	-0.0018447	-0.00166151	0.00354587	0.00241031	0.00325674	-0.0022334	0.00285848	0.00260797	0.00397054	0.000914218	-0.000865883	-0.0011575	0.0015801	-0.00362343	0.000700239	0.0143517	0.00720408	0.00924575	0.0105141	0.00566962	-0.00397593	0.00767522	0.00371858	0.00425142	-0.000854688	0.00160832	-0.00490599	0.00204493	-0.00337997	-0.00215308	0.00287723	0.00119805	-0.00241717	-0.00150523	-0.0004284	0.000731847	0.00073022	12.6661
T10	alarm cues	-0.00165823	-0.00050722	0.00157323	-0.000470333	-0.00380705	0.00345854	-3.13958e-05	-0.00244349	0.00136696	-0.000563187	-0.00323673	0.00714391	0.00252719	0.00172185	-0.00504032	-0.00368854	0.00163663	-2.01425e-05	0.00286886	0.00275052	-0.00178415	-0.00198469	0.0161765	-0.00758685	0.0104088	0.00906989	0.0102008	-0.00638867	-0.00365976	-0.0127845	0.000679022	0.00352865	-0.00650348	0.00639891	-0.000137073	0.00233074	-0.000926442	2.3458e-06	0.00157819	-0.00318573	0.000611331	-0.00111267	-0.000639743	-0.000283496	14.1811
T10	alarm cues	0.00195811	0.000603222	0.00304231	0.00343526	0.00188967	-0.00234112	-0.000732418	-0.0043657	0.00135466	-0.00041482	-0.00147521	0.00193007	0.00341702	0.00237923	-0.000316574	0.0014247	-0.000741189	0.000528976	0.00132206	0.00129345	-0.00101423	-0.000947586	-0.00413414	-0.0167808	0.00117602	-0.00171589	0.00763622	-0.00222095	-0.00394985	0.00229817	-0.00423695	-0.00536178	-0.00633941	-0.00158291	0.00107841	-0.00248319	-0.0023048	0.00152431	0.00341573	-0.0013213	0.00109562	0.000116868	2.94014e-05	-0.000230188	13.4333
T10	alarm cues	-0.00793432	0.00132905	-0.000271236	-0.000951444	-0.00639988	-0.00299832	0.00237424	0.00135656	-0.00131369	-0.00247466	-0.0080845	0.00455288	0.00744348	0.00682314	0.0011221	0.00680667	0.00143604	0.00231252	-0.0027964	-0.000239428	-0.00149988	-8.19327e-05	-0.00923686	-0.0277667	0.0441259	0.0142259	-0.00487457	-0.000903674	0.00940468	0.00136953	-0.00596726	0.00412957	0.00820166	0.0079738	-0.000115799	-0.00357457	-0.00367934	0.000868692	0.00181744	0.00152908	-0.0028366	-0.00152369	-0.0017076	0.000254855	11.3817
T10	alarm cues	0.000792447	-0.000149944	-0.00195963	-0.00312238	-0.00470357	0.00818471	0.00233108	-0.00485753	-0.000571632	0.00291963	0.00370245	-0.00375045	-0.000594233	0.00221556	0.00545802	0.00414614	-0.00568774	-0.00268877	-0.00652773	0.00233125	0.00327384	-0.00362949	0.00334803	0.0115088	0.00647503	0.00457164	0.0204744	0.0203296	0.00221242	0.0211438	0.0225718	0.000279827	-0.00314073	0.00302248	-0.00480201	0.00548641	-0.000260447	0.00169959	-0.000295177	0.00349117	0.00106719	-0.000552236	-0.000546491	0.000465363	13.5132
T10	alarm cues	-0.00138846	-0.000166679	0.00284852	-0.00224846	0.00161313	-0.00402089	-0.000512487	-0.00352192	-0.000975061	0.00429177	-0.00272324	0.00101898	0.00375663	0.00323026	-0.0029696	0.000417247	-0.000225087	-6.54186e-05	0.000136999	-0.00140003	-0.0014182	-0.0010623	0.0214704	-0.0172478	0.00354375	0.0107441	-0.00477002	0.00482261	0.00649138	0.000259192	-0.00268299	-0.00550688	-0.00603813	-0.00226489	-0.00143215	-0.00195407	-0.00139776	0.00134829	-6.0172e-05	-0.00209792	-0.00120469	-0.00161345	-0.000485973	0.000694828	12.9072
T10	alarm cues	-0.00494392	0.00163677	0.00177958	0.00381128	-0.00376407	-0.00123857	-0.000412292	0.000571904	0.00119576	-0.00264686	0.0127902	-0.00631627	0.00330143	0.00498404	-0.00489442	-7.58083e-05	0.000903427	-0.00790539	0.00266486	0.00317069	0.00203768	0.00125112	-0.0536782	0.0178915	0.00402288	0.0173565	0.000669054	0.00231468	-0.00930617	-0.00141587	-0.0107013	0.00355061	-0.00336694	0.00425495	-0.000739301	-0.00276664	-0.00903068	0.00352849	-0.00558264	-0.000234534	0.00242739	-0.000101796	-0.000946217	-0.000567396	9.37123
T10	alarm cues	-7.75181e-05	-0.000594113	-0.00190829	0.00155287	-0.000314803	0.00173914	8.98038e-05	-0.00284103	-0.00120321	-0.000260332	0.00483394	0.00716824	0.000926201	-0.00216708	-0.00133934	-0.00107648	-0.00354577	-0.00198259	-0.00128543	0.000146608	0.000148342	0.000120632	-0.000753284	-0.000909336	0.00403563	-0.0035598	0.0116605	-0.00846922	0.00545853	-0.00325974	0.00631487	-0.00124408	-0.00588867	-0.000597682	-0.00212342	0.0025872	-0.00242012	-8.8467e-05	-0.00146161	0.00182708	0.000457437	0.00136028	-0.000458192	0.000688831	12.6588
T10	alarm cues	-0.00462856	-0.000766748	-0.000212582	0.00128009	0.00573278	-0.00423201	0.00201918	0.00188199	-0.00111472	0.00256179	0.000595631	0.00493538	-0.00104093	0.00768918	-0.00107388	-0.000541748	6.94261e-05	-0.000934748	-0.00335841	0.00172003	0.00157585	0.000116568	-0.00162522	-0.0193658	-0.00451074	0.0162378	0.00282657	-0.00501433	0.0165137	-0.000191472	-0.00520762	0.00626075	0.00338946	-0.00399302	-0.00094223	0.00243457	-0.0024082	0.00409172	-0.00219772	0.00153639	-8.48772e-05	-0.00108354	0.000324467	0.000136882	10.6572
T10	alarm cues	-0.000972935	-0.00166469	0.00275873	-0.00170998	-0.000898116	0.000328824	0.00103959	-0.0035219	0.00185352	-0.00193629	0.00489692	0.00247375	0.00225149	0.00190861	-0.00366871	-0.00582925	-0.00180412	0.00170301	-0.00165753	0.00103705	-0.000334734	-1.20505e-05	-0.0185741	-0.013657	-0.00201956	0.00514395	0.00672947	0.00492182	0.000460178	-0.0143052	0.00314157	0.000879096	-0.00444423	0.00107294	-0.00423034	0.00411783	-0.00131517	-0.000881001	0.00134649	-0.0016401	0.000381596	-0.0001259	0.000269461	0.00115909	12.2034
T10	alarm cues	-0.0042017	-0.000906283	0.00277402	0.0013995	-0.00166266	0.00138535	0.000588463	-0.00273776	0.000969086	-0.000187048	0.00275079	0.00620637	-0.00265442	-0.00861849	0.00466993	-0.000231315	-0.00301157	-0.00283967	-8.40062e-06	0.00015393	-0.000291292	0.000358355	0.0157208	0.0152048	0.00394452	-0.00442389	0.00902094	-0.0054489	0.00117328	-0.0100775	0.00469574	-0.00158223	0.00432964	-0.00147647	-0.00470123	0.00218936	-0.00569383	0.00315466	0.000907844	0.00165472	0.00119433	0.000699901	-0.0015285	0.00111708	12.6169
T10	control	0.000725701	-0.000245764	0.00265944	0.00272895	0.00204594	0.00326855	0.00255903	0.00126964	0.00520377	-0.000191966	0.000434733	0.004516	-0.000325985	9.13787e-06	-0.00169659	-0.00116685	-0.00188945	0.00278265	-0.00170335	0.00366996	0.000241261	0.00120293	-0.0202952	-0.00378953	-0.0042939	0.000166812	0.0152345	-0.00628723	0.00156507	-0.00896823	0.000534147	-0.00287779	0.00237253	0.00221406	-0.00330057	0.004086	0.0010801	0.00300241	0.00345278	0.000474446	0.000273566	-0.000131136	0.00189417	-0.00073982	12.393
T10	control	0.000573784	8.20085e-05	0.00247121	-0.00234288	-0.0024859	0.00507022	0.00109185	-0.000220676	0.000168281	-0.00168837	-0.00411473	-4.13544e-06	0.000299721	0.000688039	-0.00517187	0.00337532	-0.00444715	-0.000614772	-0.00269104	0.00191461	0.00325861	-0.00132889	-0.00238975	-0.00329931	-0.000187628	0.00354262	0.00860655	0.00759255	-0.00581159	0.00405303	0.00609221	0.00169294	-0.00499213	0.00902028	-0.00544451	0.00108133	0.00257166	0.00339427	0.000888783	0.00389079	-0.000833622	0.000491012	0.000237319	0.000419862	15.2474
T10	control	-0.00144844	-0.00102879	-0.00256401	0.0031327	-0.00429395	-0.000566787	0.00127155	-0.0018265	0.0017251	0.0010637	-0.00157829	0.000165575	-0.00073103	0.00173324	-0.00371783	0.000968138	0.000434691	0.000227515	-0.000221783	-0.00038365	0.000522805	-0.00181424	0.00529651	-0.000115149	0.0082323	0.0114284	0.0044424	-0.00404708	-0.000829647	0.00654954	-0.00739808	0.000634524	-0.00108963	0.000903682	-0.0029455	0.00574958	-5.15099e-05	-0.00162654	0.000688732	-4.97123e-05	0.000823184	-9.51832e-05	-0.000711454	-0.000164811	13.9164
T10	control	0.000741814	0.00120311	0.000805827	-4.08368e-05	0.00143342	-0.00255314	-0.000758915	-0.00247583	0.00325448	0.000395915	-0.00289209	0.0035732	0.00180835	0.000543685	-0.00300882	0.00536706	-0.00118755	-0.000904756	-0.00201323	0.00133185	-0.000262162	0.00182254	0.000763444	-0.00740986	0.0141085	0.00168562	0.00848844	0.00339474	0.00167918	-0.000871872	-0.00719497	-0.00680529	-0.00236474	-0.000603862	3.2874e-05	-0.00259742	-3.21286e-05	0.0036734	0.000414407	0.000973269	-0.00128934	0.00167825	0.000961208	-0.000284691	12.9505
T10	control	-0.000731981	-0.000729429	0.000890681	3.48839e-05	-0.00113126	-0.000979205	0.000172456	0.00232493	-0.000347642	0.0023499	0.00212139	0.00799009	0.00196141	-0.000127372	0.00327237	0.0019897	0.000938746	-0.00215273	-0.00186393	0.00118942	0.00190278	0.00042715	0.0108603	-0.00635477	0.0158451	-0.00146899	-0.00115219	-0.00622703	0.000644695	-0.00152827	0.0051305	0.00195297	0.000721721	-0.00330407	-0.000231635	0.00272923	-0.00284485	0.00392613	-0.00209523	0.00181401	-0.000144762	-0.000785604	0.000798883	-0.000277336	13.6143
T10	control	0.00213701	0.00044254	0.00761958	0.000522831	-0.00427932	0.00301784	-0.0016971	0.0034684	-0.000744205	0.00293684	0.0107578	-0.00439582	0.00343465	-0.00219617	0.00140435	-0.0013611	-0.0039165	0.000906784	-0.000117204	-6.7544e-05	0.00144298	0.00133081	-0.0295047	0.011792	-0.0100095	-0.00462159	-0.0177823	0.00165455	-0.0069875	0.000313999	0.0164854	-0.00824102	-0.00464965	0.00201006	-0.00539644	0.000187266	-0.00396056	0.0030113	0.000701825	-0.000347722	-0.000531216	-0.000621899	0.00130691	-0.000180548	11.4837
T10	control	-0.0010731	0.000972567	0.00377755	0.000530728	0.00139616	0.0016473	-0.000177817	0.00143592	0.00256008	0.00247095	-0.00324712	0.00121036	0.00440597	-0.000475563	-0.00174918	0.0023527	-0.0019874	-0.000265193	-0.00184413	0.00146789	0.00157472	0.0012429	-0.00421597	-0.00753222	0.0051173	0.00186508	-0.000513058	0.00210424	0.00301829	-0.00272544	0.000432725	-0.00744684	-0.000544775	0.00410797	-0.00371084	-0.0012303	-0.000665513	0.00516069	1.32773e-05	0.00166971	0.000196665	-0.00067666	0.000889828	-0.000822978	12.5096
T10	control	-0.00169946	-0.00125069	0.00401191	0.000795503	-0.00242839	-0.000431529	0.000940034	0.00199835	-0.000650916	-0.000761784	-0.00459226	0.00321998	3.55418e-05	0.000554326	6.9317e-05	0.000408932	0.000737541	-0.000533675	0.00247706	0.00343543	-0.00181521	-0.00135295	0.0119009	-0.00230358	0.00319849	0.00286961	0.00132811	-0.00880787	-0.00485874	-0.00290637	-0.00218694	0.00473656	0.000972634	0.00491239	0.00168028	0.001144	-0.0024016	0.0033981	0.00262517	-0.00179196	9.45964e-05	-0.00156348	4.19347e-05	0.000768434	14.6147
T10	control	7.11282e-05	-0.00106652	0.00198182	-0.00142392	0.00039278	-0.00361266	0.00209572	-0.00295441	0.00147039	0.00272907	0.00453002	-0.000195488	0.00255074	-0.00172613	-0.00632636	-0.00169137	-0.0025309	-0.00349878	4.99532e-05	-0.000150675	2.44767e-05	-0.00174352	0.000133608	-0.00115495	-0.00394305	0.00263891	0.00763522	0.0044248	-0.000886401	-0.000597929	-0.00567973	-0.00461883	-0.00911602	-0.00188866	-0.00524067	0.00383676	-0.00153123	0.00192044	-0.00239787	-0.00122518	-0.000941323	-0.00172025	-0.000389587	0.00129278	12.7937
T10	control	0.00193577	-7.91588e-06	0.000923363	0.00212009	-0.00100694	-0.000106647	0.00175968	0.00219391	0.000196624	-0.000495975	0.00088222	0.00182121	0.00248382	-0.00488015	-0.00200258	0.00142743	-0.0021102	-0.00116396	0.00423704	-0.00115152	0.0010923	0.000676797	-0.00615232	0.004865	-0.00243877	-0.0101172	0.000654515	-0.0110627	-0.00922386	-0.000628503	-0.00328074	-0.00537504	-0.00300583	0.00186854	-0.00163613	3.08425e-05	-0.00122976	-9.80421e-05	-0.000639429	0.00280096	-0.00121	-0.000870354	0.00030406	0.000115935	13.8343
T12	alarm cues	-0.00249319	0.00105282	-0.00238596	-0.000577686	0.00658757	-0.00284284	-5.85243e-05	-0.0027151	0.000762999	0.000251757	-0.00451743	-0.00192378	0.00462337	-0.00573002	-0.00367582	0.00304929	-0.000205156	-0.000424878	-0.000965998	0.00170032	-0.00150339	-0.00081191	0.000670538	-0.00138174	0.00964234	-0.00617878	0.00554748	0.00668263	0.0148771	-0.00109252	-0.0137373	-0.00440352	-0.00384415	0.00138026	0.00165355	-0.00358862	0.0021723	0.00209979	6.83613e-05	0.000531138	0.00111843	-0.0010048	-0.00119077	0.000304025	13.1482
T12	alarm cues	0.00057473	0.00102696	0.00057833	-0.00587799	0.00103512	0.00137443	0.000218991	0.00778562	0.00533299	0.000336026	0.00308424	0.00323762	-0.0010416	-0.00338861	0.00369154	0.000328155	4.36377e-05	-0.000756358	0.00334211	-0.000800303	0.000521765	0.00135361	-0.00121012	0.0124536	-0.00262315	-0.00840979	-0.00184783	0.00338666	-0.00885902	-0.0138351	0.00485327	-0.00388026	0.00760714	-0.000261287	0.00389807	0.00222722	0.00239852	0.00282472	-0.00260334	0.00125467	-0.00449187	-0.00110405	0.000324975	-0.00108742	13.7218
T12	alarm cues	-0.00130769	-0.000769139	-0.00428924	0.000961074	0.0032712	0.00220657	0.00122216	-0.00140632	-0.0029977	0.000690704	0.00212805	-0.00222683	0.00388135	-0.00444588	-0.000545148	0.000302911	-0.000669962	0.000923807	0.00434069	0.00201534	-0.00420609	-0.00191579	-0.00347975	0.0143165	0.00170317	-0.00388877	0.005952	-0.00785323	0.0126685	0.00127668	-0.00129759	-0.00271651	-0.0053778	0.00315014	0.00615233	-0.00051192	0.000612516	-0.00266721	0.00135283	-0.000812855	0.00162529	-0.00272106	-0.00133957	0.00108383	12.7618
T12	alarm cues	-0.00375443	-0.000982594	-0.00306902	0.000732077	0.00681701	0.000621706	-0.000707705	0.00191302	-0.00120464	0.000904385	-0.00201678	0.000429088	0.00044178	0.00136924	0.00534458	-0.000844421	0.000319571	0.000346186	-0.00138151	0.000927095	-0.00215048	-0.000638248	0.00357289	-0.00639751	-0.00286039	0.00124139	-0.000231891	-0.00355401	0.0172686	-0.000887026	0.001997	0.000885201	0.00669018	-0.000829404	0.00586467	0.000685932	0.000684657	0.00114926	-0.000524791	-0.000304394	0.00245018	-0.000973576	-0.00105635	0.000394662	13.2886
T12	alarm cues	-0.00429462	0.000774899	-0.00139965	0.000997438	0.00380368	0.000868365	0.00107126	0.00256774	0.000211131	0.00125881	0.00114232	0.00379176	0.0021564	-0.00444526	0.00249711	6.18778e-05	-0.00100665	-0.00158943	-0.000279592	-0.00353421	-0.00135012	-0.00228168	0.00213351	-0.00207583	0.00319148	-0.00480738	0.00144933	-0.00908101	0.00945094	-0.00192532	0.00176644	-0.00345942	0.00437381	-0.00149116	-0.00151382	0.000371478	0.000480433	0.00155614	-0.00211593	0.000727087	-0.000398758	-0.00179787	-0.0031725	-8.00284e-05	12.5025
T12	alarm cues	-0.000406715	-0.0010984	0.00233878	-0.00148403	0.00364581	-1.03339e-05	0.00047193	0.00385255	0.00133864	-1.46482e-05	-0.00685338	0.00239055	-0.000271579	0.00277036	0.00345727	0.0010903	0.00176902	-0.00283589	-0.000658055	-0.000275819	-0.00129442	5.74262e-05	0.0161655	-0.0129496	-7.82622e-05	0.000720408	0.00162452	-0.00323898	-0.00450093	-0.00197244	0.000301658	0.000144311	0.00821581	-8.66911e-05	0.00307239	-0.00110128	0.00194034	0.00383288	-0.00186349	-0.00114097	0.000138458	-0.00105184	0.000345562	0.000515003	14.7749
T12	alarm cues	-0.000397768	-5.55562e-05	0.000129159	0.00210613	0.00383429	-0.000839661	-0.000634601	0.0012097	-0.000714563	0.00171422	0.00214915	0.00280342	-0.00231304	-0.00395258	0.00304551	0.0014108	-0.000674906	-0.00197635	0.00159421	0.000905294	-0.00394984	-0.0002065	0.0097647	0.0138012	-0.00412505	-0.00565563	0.00428972	-0.0122131	0.00650184	0.000420557	0.000298232	-0.00337701	0.0017819	-0.00338946	0.00428755	-0.00112214	-0.00115487	0.00293561	0.000286435	-0.00191111	7.39244e-06	-2.11178e-05	-0.000618857	0.000588047	14.5552
T12	alarm cues	-0.000375906	-0.000931176	-0.00306233	-0.000597898	0.00419129	0.000375932	0.000870795	0.00134409	0.00192179	-0.00160448	-0.00208922	0.00557267	0.00135599	-0.00221919	-0.000969026	0.00149438	-0.00111974	-0.00192126	-0.00302694	-0.00062919	-0.000792887	0.000976717	-0.00158444	-0.00896853	0.00919839	-0.0063257	0.0104825	-0.00533912	0.00552641	-0.00549299	-0.0021154	-0.00244076	0.00306217	-0.000223783	0.000980974	0.00151792	0.00330971	0.00142151	-0.00272447	0.00183265	-6.21907e-05	0.00079919	-1.07953e-05	0.000744367	13.598
T12	alarm cues	-0.00157488	0.000142223	-0.000549807	-0.00126046	0.00290671	0.00275848	0.00101214	0.000931481	-0.00106653	0.00311423	-0.00107103	0.00235299	0.00210383	-0.00174655	0.000229005	-0.00174285	0.000776323	0.00366391	0.0012248	-0.000191877	-0.000707956	0.00157442	0.00856975	0.000516084	0.000555066	0.00230353	-0.00413697	-0.00421919	0.0128582	-0.00907224	0.00409474	-0.00291296	0.00140402	0.00049323	-0.000106275	-0.00147157	0.00107308	-0.00168103	0.000785705	0.000663281	-0.000426517	-0.00195488	0.000736526	-0.000448984	14.0981
T12	alarm cues	-0.000442201	-0.00101585	-0.00221305	0.00122697	-0.000399874	0.00144441	-0.00102136	-0.00137926	0.00159044	0.00421108	-0.00765578	-0.00395056	-0.000701948	-0.00229588	7.68936e-05	0.00542286	0.00038001	-0.00143832	-0.00458009	0.000832122	-0.00216586	-0.000459764	0.0249028	0.0100515	0.0145519	0.00499399	0.00208596	0.00335324	0.00828827	0.0130805	-0.00305419	-0.00655225	0.00314126	0.00136995	-0.000104641	0.00157413	0.0034303	0.00231992	8.19582e-05	-0.0015444	0.00243265	0.000499659	0.000287844	0.000371798	14.064
T12	control	0.00292143	0.000337268	-0.00326748	0.00146934	0.0013606	-0.00131012	0.00208983	0.00170782	0.000779396	0.00290244	0.000910574	0.000752622	-0.00100414	0.000683937	0.00182006	0.001147	0.00302605	0.00124235	-0.000562124	-9.04287e-05	-0.000217382	0.00154294	0.000928248	0.0041106	0.00436223	-0.00276426	0.00242249	-0.0056381	0.00342831	0.00573462	-0.00288611	-0.00119694	0.00347713	-0.00578852	0.00169614	0.000444666	0.00186176	-0.00201893	-0.000753775	-0.000312669	-0.000853868	-0.00077997	0.00202995	-0.00101163	12.2537
T12	control	0.000724311	-0.00195564	-0.00437478	-0.00104952	-0.00217308	0.000382692	-0.00414297	0.000273713	0.00307687	-0.000321085	0.000197329	0.00206286	-0.00115489	0.00520561	0.00193179	-0.0015563	0.00325842	7.09468e-05	0.00299292	0.00226782	-0.00185806	-0.00379568	0.0167758	-0.00264495	0.00558493	0.00684397	0.00105254	0.00123226	-0.00682735	-0.000977251	0.00124625	0.00414513	-0.00278613	-0.000429674	0.0110175	0.00856911	0.00214535	-0.000870088	0.000574064	-0.00395899	0.00174346	0.000279099	-0.00115134	-0.000654059	15.9234
T12	control	0.000921359	-0.00124073	-0.00294228	0.000108424	0.000362767	0.00137617	0.00384626	0.0019815	0.00175357	0.00257459	-0.00347896	-0.0030944	-0.00131763	-0.0031785	0.00585121	0.000566949	0.0024605	0.00143701	0.00203471	0.00109686	0.00233675	0.00172251	0.0124385	0.0136244	-0.000716261	-0.00428382	0.00213674	0.00179244	-0.000908571	0.00226787	-0.00271734	-0.000449473	0.00906566	-0.00163044	0.000998451	0.00315015	0.000782218	-0.00261333	0.000140562	0.00287139	0.0011952	-0.00258747	0.00215187	-0.000634208	13.93
T12	control	0.00110241	-0.00037009	-0.00211972	-0.000171801	0.00388407	0.0020092	-0.000859023	0.00148422	0.00139897	0.000327043	0.00101601	0.000280562	-0.00201488	-0.000370383	-0.000968433	0.00276731	-0.00171401	-0.00118276	-0.000882276	-0.00275669	0.0015593	0.000201534	0.000459467	0.00185088	-0.00673034	0.00130157	0.00119801	-0.00122135	-0.00129509	0.00258043	0.00207332	-0.0043926	0.000979308	-0.00257274	0.00020596	0.00108997	0.00427965	0.000776283	-0.0023227	0.00308419	-0.000127367	0.00121925	-0.000306482	-6.32634e-05	13.3556
T12	control	0.000820452	-0.000431334	-0.00617309	-0.00727672	-0.0110472	0.00345435	-0.00057352	0.00236893	-0.00200506	0.00279158	-0.00104185	-0.00969422	-0.00119283	0.00504494	0.00533104	0.00382745	-0.00266461	-0.00192189	-0.0032513	0.00190947	-0.000846418	-0.00363105	0.0129092	0.0197601	0.0125994	0.00483954	-0.00242451	0.0225259	0.000667258	0.0256146	0.0160638	0.0033186	0.00117639	0.0088577	0.00524828	0.00724821	0.00129669	-0.00128938	-0.00219413	-0.00128957	-0.00244571	-0.000534544	-0.000634338	0.000743331	15.7123
T12	control	-0.000477793	-0.00120594	-0.00263271	0.00122854	0.00730989	-0.000717191	-0.000250697	0.00203273	-0.000354919	-0.000910368	0.00136066	0.000855677	-0.000450173	-0.00445754	-0.00315887	-3.30763e-05	-0.00259271	0.000570493	-0.00329899	0.00242292	-0.000742459	8.46399e-05	-0.0148701	0.0011466	-0.00770299	-0.00860005	0.00400616	-0.00482487	0.0152443	-0.00240547	-0.00412193	0.000276056	-0.00154833	9.32385e-05	0.00154117	0.00276018	0.00361188	0.0026489	-0.000234213	0.00144459	0.00133366	0.000779556	0.000229112	0.000969621	13.6908
T12	control	0.00153197	0.000734617	0.00054248	-0.00205505	-0.00295436	-0.00223348	0.00161549	0.000905356	-0.000400853	0.0015887	-0.00288725	0.00119955	-0.00120495	-0.00088732	0.00326017	0.00389734	0.000687448	-0.00250334	-0.00154103	-0.00102775	-0.00300721	-0.00111485	0.018951	0.00401453	0.0124782	-0.0057474	0.00452088	-0.000378808	-0.00314862	0.0103081	0.0014919	-0.000991147	0.00358259	-0.00180492	0.000578598	-0.00163972	0.000356215	0.0015385	-0.000594559	-0.00254878	-0.00317728	-0.000594476	-0.000191601	0.00062947	14.6122
T12	control	0.0028476	-0.000657642	-0.00155455	-0.00251094	0.00438143	0.000194639	-0.000715235	0.00220475	-0.000219389	0.0011986	0.00124191	-0.000977793	-0.00162711	-0.00332609	0.00335489	0.000408746	0.00183706	0.00203897	-8.01225e-05	0.00357639	-0.00171058	0.0035603	0.00144416	0.0153075	-0.00159157	-0.00930809	-0.00230163	0.00201588	0.00769535	-0.00585987	0.00197993	-0.000811888	0.00311968	-0.00271933	0.00695346	-0.00151234	0.00245766	0.000176145	0.00053913	-0.000539708	0.000100995	0.000104853	0.00308164	0.000164157	13.0568
T12	control	1.58641e-05	-0.00186729	-0.00101783	-0.00434479	-0.00539852	0.000730525	-0.000479458	0.00106145	0.000836601	0.00121241	-0.00215142	-0.000111493	1.5197e-05	0.000696652	0.0026927	-0.00134527	-0.00273816	0.00197958	-0.00169263	0.0029365	-0.00242963	-0.00213117	0.0121627	0.000490913	0.00525788	-0.00163016	0.000685033	0.00859151	0.00404987	0.00149648	0.00911252	0.000599064	0.000130948	0.00570259	0.00302153	0.008441	0.000319998	0.0003999	0.00225563	-0.00256537	-0.00149053	-0.000462016	7.53161e-05	0.00110495	14.6816
T12	control	0.00202055	-0.0010696	-0.00115757	2.80567e-05	0.00161246	-0.00417554	0.000337848	-0.000469556	0.00179498	0.00460592	0.00193603	0.00109029	0.00125391	-0.00203302	-0.00173298	-0.000419926	0.00113106	-0.00137751	0.000411485	0.000785629	0.000451688	0.00114111	0.012098	0.00290746	0.00193085	-0.00183411	-0.000270859	-2.09486e-05	0.00261188	-0.000402616	-0.00687802	-0.00508974	-0.00373354	-0.00568172	0.000317755	0.00344816	-0.000583302	0.000654745	-0.00230712	-0.000699036	2.74541e-05	-0.000945725	0.00177573	-0.000111849	14.1493
T2	alarm cues	0.00251884	-0.000620793	0.00334862	0.00211337	-0.000395	0.000590607	0.000837873	-0.0059444	-0.00161434	8.33548e-05	-0.00395628	-0.00393938	-0.00234346	-0.0017798	0.00164471	-0.000130645	-0.000160998	-0.00202785	-0.00388266	-0.00329617	0.000439675	0.00143413	0.0142178	-0.00226286	-0.00479282	-0.00271489	0.00299055	0.00352269	-0.00616874	0.00825103	0.00212625	-0.00320348	0.00196541	-0.0040231	-0.00780151	-0.00504312	-0.000392304	-0.00170995	8.54485e-05	-0.000620935	0.00254241	0.00154354	0.000876998	0.00119145	12.3351
T2	alarm cues	-0.00304714	-0.00015227	0.00113584	0.003357	0.000452762	0.00378034	-0.000263678	0.00302293	-0.000176806	0.00105365	-0.00219726	-0.00428773	-0.000298897	-0.00220151	0.00198645	-0.00410641	0.000699416	-0.000390484	-0.00411522	-0.00174266	-0.000208629	-0.0016675	-0.00438833	0.000524756	-0.0070055	-0.00116243	-0.00744086	-0.00326024	0.00573343	0.00332863	0.00437187	0.00113163	0.0069174	0.00260731	-0.00555709	0.00144117	0.00139351	0.000842681	-0.000867275	-0.0022352	0.00345258	-0.000747112	-0.00144265	-0.000381433	12.8585
T2	alarm cues	0.000933869	0.00139213	0.000566458	0.00244613	-0.00365039	-0.00104346	-0.000981573	-5.38989e-05	-0.000893441	0.000366942	-0.00408118	-0.00159219	0.00236184	-0.000722908	0.00458873	-0.00435833	-0.000601756	0.000127629	0.0006587	-0.00012402	-0.00147464	0.000464715	0.00312064	-0.00523747	-0.00231294	-0.0126455	-0.00417313	-0.0012194	0.000529014	0.00304284	0.00210448	-0.00283185	0.00158521	0.00336172	-0.000132121	-0.00158728	-0.0046872	-0.00206833	0.000561708	-0.00300327	0.000470738	0.000251403	1.92853e-05	-0.000638376	12.4661
T2	alarm cues	-0.00164522	0.00170115	-0.0021708	0.000127471	-1.59629e-06	-0.00556191	0.000729908	-0.00264261	3.96731e-05	-0.00171335	-0.00111461	-0.00471756	-0.000220613	-0.00395518	-0.00104955	-0.00159756	0.000319166	0.00130714	0.00181327	0.000409708	-0.00113219	0.000431589	-0.00727087	0.00759603	-0.00188785	-0.00706882	-0.000199904	0.00750009	0.00636388	-0.00124384	-0.0143491	0.000816061	0.000237376	0.000216351	0.000336872	-0.00269438	-0.0023202	-0.00291817	0.00130815	-0.000957582	-0.000915504	0.000135778	-0.000811402	3.58716e-05	12.2566
T2	alarm cues	0.000534286	-0.000784582	-0.00369215	0.00165382	-0.00175278	-0.00203946	0.000508583	-0.00140093	-0.00228415	-0.00149337	0.0066478	0.000500904	-0.000206744	-0.000137871	-0.000540008	0.00394245	0.000649306	-9.77601e-05	-0.000187196	0.00129815	0.000806565	0.000367151	-0.014642	0.00893593	0.0124568	0.000852093	0.00141829	-0.0037008	0.00089895	0.00632047	-0.00311237	0.00430535	-0.00352135	-0.00331386	0.00255053	0.00107553	-0.00119847	-0.00153451	-2.81118e-05	0.00240278	0.000414988	0.000711803	0.000407419	0.000599004	12.2056
T2	alarm cues	-0.00140199	0.00225527	-0.00333553	0.00194507	0.00190526	-0.00107153	9.98151e-05	-0.0021417	-0.000893011	-0.00160712	-0.00421586	0.00163215	7.26972e-05	-0.00159355	0.00250508	0.000120266	-0.000943099	-0.00132568	-0.000409719	-0.000581526	0.000664354	0.000607466	0.00416264	-0.00402282	0.00150286	-0.00847913	0.0078443	-0.000135579	0.00729313	0.00226648	-0.00433083	0.000439698	0.00231092	0.000412303	0.000168676	-0.00407158	-0.00236556	-0.00117012	-0.000992693	0.00207587	0.00030893	0.00128397	-0.00109687	-0.000703615	12.4467
T2	alarm cues	0.0014559	-0.000194351	0.000873476	0.00202909	-0.00352457	-0.00118696	0.00123174	0.000525118	-0.000259151	0.00200902	-0.00302289	-0.00207633	0.00158249	0.000578359	0.00292058	-0.00210683	0.000350486	-0.00114744	-0.000153711	-0.00188401	0.000855476	0.00300341	0.00457742	-0.0034035	0.000121644	-0.00348729	-0.00577625	-0.00202417	-0.00385517	0.00351073	-0.000249677	-0.00469008	0.00467236	-1.3159e-05	-0.00346501	-0.000936781	-0.00379845	-0.00239389	-0.00203465	-0.000313175	0.00040953	-0.000175188	0.00181637	-0.000139059	12.6275
T2	alarm cues	0.00134911	0.00186792	0.000293017	-0.000138931	-0.00221329	0.00282721	0.00113229	0.00352724	-0.00205928	0.000543924	0.00239034	-0.00160967	0.0016614	0.0011909	-0.00117365	-0.00135091	-0.00183403	0.00164515	0.00250515	0.000727928	-6.91362e-05	0.00123604	-0.0180574	0.00751226	-0.00748914	-0.00254025	-0.00334722	-0.00421228	0.00123301	0.00112207	0.00609661	-0.00117112	-0.00194636	0.00577867	-4.3538e-05	-0.00244145	-0.00125187	-0.00154656	-2.38916e-05	0.000446615	-0.00251636	-0.000872182	0.000940744	-0.000752115	11.8958
T2	alarm cues	0.000588599	0.00123454	-0.00202682	0.00487894	0.000671325	0.000637132	-0.00127823	-0.00079929	-0.0014721	0.00097899	0.00218287	0.00264342	-0.000941702	-0.00113352	0.000427774	-0.00235887	-0.00104054	0.000880967	0.00253248	0.00302323	-0.00121847	-0.000580069	-0.00106714	0.00823235	-0.00804813	-0.0053188	0.00548998	-0.0114778	0.00806289	0.00177667	0.00034873	0.000550532	-0.00497722	0.000641587	0.00295006	0.000501187	-0.00322744	-0.000481374	0.00192265	-0.00109397	0.00114196	0.000679014	-0.000172056	-0.00108054	12.9096
T2	alarm cues	-0.000231059	0.00317937	0.00123929	-0.00210094	0.000572231	-0.000121243	0.00048572	0.00256034	-0.00261863	0.00015342	-0.00394575	-0.00288943	0.000366579	-0.00414339	0.00192598	-0.00027195	-0.00203773	-0.000175239	0.00232598	-0.00370649	-0.000350884	-0.00120719	0.00799675	0.00315816	-0.0115546	-0.0129522	-0.00701645	0.00224122	0.000329284	0.00451374	0.00265824	-0.0024908	0.00156487	0.00299626	-0.00189863	-0.00636814	0.000108404	-0.000602215	-0.000613434	0.000517827	-0.00349112	-0.00104988	-0.00193783	-0.000415028	12.2049
T2	control	0.00176377	0.00079897	-7.59456e-05	0.000130143	0.00181684	-0.00188344	0.000107157	0.00501929	-0.00251398	-0.00525867	-0.00494995	0.00263333	0.00324931	3.41741e-05	0.0031386	0.00537188	-0.00116363	0.000806468	-0.00237901	-0.000121788	0.00199825	0.000310925	-0.0177907	-0.0214125	0.00866336	-0.0180696	-0.00486769	-0.00361007	-0.00364676	0.0062296	0.000422153	0.00386379	0.00289277	0.00272737	0.00297187	-0.00381167	0.00185184	0.00218963	0.000402308	0.00464846	-0.00141289	0.00074479	0.000290735	0.000199541	11.9837
T2	control	0.00239702	0.000717469	0.000130386	0.00166891	0.00131188	0.00143161	0.00102012	0.000360161	-0.00473981	-0.000837949	0.00144287	0.000128879	0.00267774	-0.00212963	0.00269634	-0.00240798	0.0020774	-0.00237913	-0.000182694	-0.00374588	0.000441038	-0.00195409	0.000387664	-0.00756403	-0.00247538	-0.0144711	-0.00237411	-0.00814637	-0.00535125	0.00732198	0.00688472	0.00320135	-0.00246048	-0.00323385	-0.00215891	-0.00475401	0.000658481	-0.00260268	-0.00273698	-0.000599222	0.00125658	-0.00150443	-0.00108734	6.67207e-06	12.4905
T2	control	0.000725449	0.000763812	0.00160862	0.00205519	-0.000815946	0.00283095	-0.000346961	-0.000486195	-0.0015694	-0.00429799	-0.00574455	-4.26502e-05	-0.000735669	-0.00166977	0.00671429	-0.00240441	-0.00127379	-0.0015308	-0.0001447	-0.00148515	-0.00317461	-0.00131885	0.00373804	-0.00605212	-0.00571792	-0.0155505	0.00669832	-0.00553963	-0.0059206	0.00295508	0.00756638	0.000677405	0.00564108	0.00382101	0.000854023	-0.00419841	-0.00114569	-0.00104201	0.00153363	-0.00255401	0.00122611	0.00102018	-0.00168668	0.000650297	12.6232
T2	control	0.00039375	-6.24036e-05	-3.9221e-05	0.00274953	-0.00392013	-0.0011143	0.00204366	0.00250155	-0.00315955	-0.00318679	-0.00310084	0.00178504	0.00169843	-0.00592891	0.00200982	-0.000784526	-0.00254832	0.00133581	0.000345172	0.00100407	0.00168442	-0.00181498	-0.00595509	-0.00429087	0.000221817	-0.0208511	-0.00146002	-0.00817012	-0.00220277	0.00532122	-1.82313e-06	0.00568895	-0.000852773	0.00528506	-0.00267173	0.00248943	-0.00242615	-0.000662938	0.0023453	0.00268426	-0.000281341	-0.000649183	-0.000607671	0.000412832	12.7067
T2	control	0.000409131	0.00147108	-0.000616905	0.00414474	-0.00601085	-0.00473598	-0.00628732	-0.00421951	-0.00365362	0.00021265	-0.00270999	0.00112338	0.00077151	-0.000198337	0.00185195	0.000775282	0.00248937	-3.95465e-05	-0.00299373	0.00222537	0.0015741	0.00129714	0.0156612	-0.00443788	0.0185094	-0.00521511	-0.0150726	0.00248049	0.00357109	0.00743939	-0.00289579	0.0046177	-0.00594065	-0.00144536	0.000907934	-0.00320337	-0.0062743	8.94279e-05	0.00107831	-0.00124175	0.00290939	0.0038555	0.000615679	-0.00122456	12.1731
T2	control	0.000412436	0.00202821	0.00101949	0.00373383	0.000725254	9.4792e-05	0.00319287	-0.000228908	0.000777977	-0.00147046	-0.0014857	-0.00442629	-0.00306581	0.000764728	0.00388617	0.00181584	0.000153971	-0.00012662	0.00156559	0.00463434	-0.0012283	0.00159347	-0.0178382	0.0159576	-0.00719163	-0.00285161	0.0143361	-0.000980529	3.70557e-05	0.00657415	-0.00635311	0.00178452	0.0065878	0.00222486	0.00185771	-0.00478123	-0.00347069	0.00101514	0.00317612	-0.000436249	0.000355261	-0.000308155	0.00135378	-0.0006004	11.7085
T2	control	-0.00143583	-0.000898528	0.00151166	0.00244359	-0.000519954	0.0070399	0.00278148	0.0036171	-0.00236861	6.4889e-05	0.00855085	-0.00091683	-0.0013149	0.00497431	0.00817432	-0.00475345	0.00238331	-0.00127536	-0.000597276	-0.00028427	0.000779344	-0.000178324	-0.0212339	0.00555252	-0.00897008	0.00630526	0.0010713	-0.00914514	-0.00326803	0.000838346	0.0176258	0.00755003	0.00892738	-0.00177409	-0.00124829	0.000705584	-0.00251544	-0.00125411	-0.00183312	-0.00071912	0.00286854	-0.00238082	0.000160952	-0.00028523	11.6448
T2	control	0.000755841	-0.000255196	-0.000112961	0.00545389	-0.0011967	-0.00149279	0.00203725	0.00171298	-0.00238153	-0.00265594	0.00132183	0.000235849	-0.00273109	-0.000542601	0.00143151	0.0021245	0.00345369	-0.000791494	0.002254	9.11422e-05	0.00176411	-0.000559432	-0.00748556	0.00589945	3.89276e-05	-0.00285076	-0.00066871	-0.0141965	-0.0104138	0.0079767	-0.006943	0.00866728	0.00253633	-0.0032564	0.000124272	-0.00136433	-0.00133184	-0.000949147	0.000829093	0.00166622	0.00146716	-0.000450175	0.000129291	-0.000284196	12.8752
T2	control	0.00128181	0.00247123	-0.000928243	0.00167335	-0.000978944	0.00148013	0.000464602	0.00061986	-0.00162577	-0.00244035	0.000932465	0.000569626	0.00189819	0.00242081	0.00582665	-0.00200777	-0.00203844	-0.00248661	0.000349638	0.00220855	-0.000152648	-0.000166666	-0.0172138	-0.0033784	-0.0036338	-0.0133518	0.0108081	-0.000825916	-0.000705191	0.00558228	0.00725219	0.0023571	0.000417534	0.00390198	0.00284942	-0.00316259	-0.00482282	-8.21985e-06	-0.00101603	-0.000148067	-7.63957e-05	0.000336071	-0.000270637	-0.000770521	11.7787
T2	control	0.00124063	0.000219221	0.000282315	0.00308864	-0.00447629	-0.00302125	0.000466532	0.00209204	-0.000975879	-0.000358413	-0.00610171	0.00290735	0.00339055	0.00303758	0.00125985	-0.00555689	-0.000148827	-0.00303875	0.00190798	-4.23923e-05	-0.000179567	-0.000298826	0.00795156	-0.0194088	-0.00247592	-0.00972884	-9.25815e-05	-0.00954699	-0.00648332	0.00277541	-0.00283378	0.00121161	-0.000435171	0.00457877	-0.000191988	0.00150653	-0.00555841	-0.00124539	-0.00253318	-0.00248	-5.91936e-05	-0.000434766	0.000230794	-0.000386577	13.3381
T4	alarm cues	0.00116398	-0.000537205	0.00271611	-0.00351261	0.00364557	-0.00423813	0.00169951	0.00182043	-0.000656765	-0.000172122	-0.000185374	-0.000945489	-0.00144278	-0.00412509	0.00196738	-0.00295709	0.00103762	0.0011663	-0.00121514	0.000768232	0.00152718	-0.0047451	0.00861222	-0.00813165	-0.0138754	-0.0153896	-0.00225954	0.00918181	-0.00227377	0.00168101	-0.000713815	0.00864469	-0.00181651	-0.00450977	-0.00145325	0.00347288	0.0030205	0.00240911	0.00162625	-0.00108803	-0.000995905	-0.00280059	-0.000876397	0.00045287	13.1843
T4	alarm cues	0.00351821	-0.00105832	0.000527665	-0.00113356	-0.00147605	-0.00210862	0.00371015	-0.00124831	-0.00158287	-0.000106826	0.00451392	0.00459948	-0.00393931	-0.00225041	0.00422248	-0.00473593	0.00225321	-0.0005824	-0.00481612	0.00209512	0.000836706	-0.000831442	0.00617279	-0.000551652	-8.97754e-05	-0.014618	0.0117217	0.000584541	-0.00131313	0.00135629	0.0064527	0.0116951	0.000782973	-0.00780901	-0.00389968	0.0039679	-0.000690197	-0.000725804	-3.62743e-05	-0.00200703	-0.000355108	-0.000611739	0.00182188	0.000602985	13.2447
T4	alarm cues	0.000427043	0.00216844	-0.000870754	0.000662794	-0.00211544	0.00469974	-0.00114863	0.000349259	-0.00117416	0.000778973	0.00848973	0.000606449	0.00335879	-0.002569	-0.00604672	-0.000181446	0.00446977	-0.00804565	-0.00353753	3.04373e-06	-0.00118805	0.00105242	-0.0149961	0.0201745	0.0219207	0.000770868	0.00435397	-0.00555386	-0.00207236	-0.000416373	0.00321992	0.00167647	-0.00615187	0.000351895	-0.0031267	-0.00623972	0.000740262	0.00172252	-0.00804805	-0.0035766	0.00175245	0.000440241	-2.67954e-05	-0.000834359	11.4117
T4	alarm cues	-0.000983231	-0.000417123	-0.000293983	-0.00369186	0.00164906	-0.00164751	0.00125029	-6.63298e-05	-0.00174496	-0.000812941	0.00443426	0.000412573	0.00141254	-0.00043421	-0.000687574	0.00100083	0.00297205	0.00173548	-0.00186704	-0.0022685	0.00185029	-0.000412548	-0.00675163	-0.00634016	0.00942794	0.0018714	-0.00771978	0.00597278	0.00116205	-0.00350823	0.000491137	0.00550285	-0.000399246	-0.00547437	-0.0016268	-0.00132055	0.00287043	-0.00141466	-0.000921418	0.00176727	-0.00095657	-0.0014508	-0.000264185	0.000446929	12.4867
T4	alarm cues	-0.000884882	-0.000648568	0.000405186	-0.000972406	0.000178269	-0.00428298	0.000983533	-0.000163256	-9.72029e-06	-0.00110912	-0.000406632	-0.00689488	0.00532295	0.00142249	0.00330897	-0.00454393	0.00273585	-0.00190729	-2.43759e-05	0.000420287	0.000762036	0.00149507	-0.0156583	-0.0102953	0.00115463	-0.00547976	-0.00725704	0.0117775	-0.00216244	-0.00253993	-0.00698023	0.00120925	0.00336573	6.58964e-05	0.000843016	-0.00156801	-0.0038011	-0.00198868	-0.0030149	-0.00171343	0.00234546	-0.00197485	0.000824564	0.00048121	11.4474
T4	alarm cues	-0.00323533	-0.000731345	-6.34441e-05	-0.000573578	0.000704415	0.00164691	0.000250153	-0.00518537	0.00360676	-0.00226191	-0.000653303	-0.00162669	-0.000879534	-0.00192202	0.000134219	-0.00292276	0.00355406	-0.00326027	-0.00487206	0.00144193	0.00208334	0.00141324	-0.000656556	0.00235061	0.0105456	0.00516286	0.0104549	0.0141378	-0.000593788	-0.0105478	-0.00514595	0.0051071	0.00490949	-0.00155154	-0.00474784	-0.000112249	-0.000288688	0.000465937	-0.00227567	-0.000441414	0.00487738	0.000944909	0.000152632	2.86782e-05	12.0875
T4	alarm cues	-0.00227991	-0.00146544	0.00114019	-0.000366756	-0.00292943	-0.00231283	0.000967418	-0.000765209	-0.000775432	0.00297249	-0.00220527	-0.000418053	0.00309201	-0.00327769	0.00185534	-0.000234049	0.00164905	-0.000166895	-0.00301679	-0.00295857	-0.000404909	0.000848901	0.0150875	-0.00508418	0.0161912	0.000413645	-0.0111046	0.000954597	0.00425581	-1.06417e-06	-0.000778873	-0.00325556	0.00419475	-0.00239869	-0.00527989	0.000785034	-0.00153101	-0.000911582	-0.00124397	-0.000915467	0.000769718	-0.00134821	6.64559e-05	0.000941681	12.5308
T4	alarm cues	-0.000468637	-6.06848e-06	2.0609e-05	0.00211133	-0.00147232	0.00114059	0.000263302	0.0016426	-0.00163161	0.000437109	0.00168748	-0.00170434	-0.00120877	-0.0036861	0.000922075	-0.000990558	-0.000505357	-0.000794193	0.00115841	0.00180342	0.00180874	0.000601168	-0.00224471	0.0151894	-0.00610336	-0.00458732	-0.00324393	-0.00342745	0.00025827	0.00148763	0.000536222	0.00271999	9.36088e-05	0.00193656	-0.00129424	0.000826855	-0.00257581	0.000436497	-0.000336319	0.00157097	0.00132367	-0.000245931	0.000486923	-0.000257326	13.2946
T4	alarm cues	0.00011159	-0.00133144	-0.00299585	0.000136374	-0.00168099	-0.00233283	0.000145592	-0.00284835	-0.00213611	-0.00176275	-0.00165823	0.00661495	0.00139817	0.000146553	0.00453394	-0.00154343	0.000169846	0.00156207	0.00154637	0.00363499	0.000699827	0.000685379	0.0125568	-0.0100257	0.00979212	-0.00781851	0.00575834	-0.00233001	0.00420818	-0.00497671	0.000591172	0.00609297	-0.00196964	-0.000314383	0.00502852	0.00280438	-0.0046693	-0.00231305	0.00191315	0.00181043	0.000954808	0.00022984	0.000949315	0.000408279	13.6525
T4	alarm cues	-0.00105322	5.27022e-05	-0.000909153	0.00191034	0.0020663	-0.00368703	-0.000498054	0.00134764	-0.00164175	0.00127724	0.00107274	-0.00304527	-0.000250035	-0.000779928	-0.00212013	-0.00409678	0.00128967	-0.000372968	-0.00584955	0.00423154	0.000146783	0.000940115	-0.0137968	0.000735725	-0.00295009	-0.00446651	-0.00427786	0.00304407	0.0161961	0.00201063	-0.00632031	0.00657541	-0.000519351	-0.000189974	-0.0017102	0.00126728	-0.00116985	0.00212108	-0.00151855	-0.00255132	0.00221841	0.000433158	0.00149504	-8.51342e-05	11.6188
T4	control	0.002246	0.000782787	-0.000157464	-0.00340946	-0.00288994	0.00350625	0.000696896	-0.00164597	-0.00176203	-0.00152075	0.0037666	0.00097297	-0.00072209	8.46436e-05	-0.00434225	-0.00220625	0.000891624	0.00258291	-0.00511508	-0.00262799	0.00162519	-0.000600159	-0.00904308	-0.00447384	0.00513755	-0.000643184	-0.000739764	0.00618998	-0.00122022	-0.00102664	0.0102306	0.0059255	-0.00450829	-0.00093449	-0.00700529	-0.00080485	0.00503574	-0.00347762	-0.000278432	-0.000101654	-0.00168658	0.000922281	0.000241362	-0.000119063	12.1762
T4	control	0.000393586	0.00211844	0.00196157	-0.000799296	0.000488528	-0.00158918	0.000928808	0.00435845	0.00365228	-0.00132998	-0.00251173	0.00185844	-0.00249106	-9.81496e-06	-0.0041643	0.000837557	0.000798158	-0.000749084	-0.00398338	-0.000247865	0.00166051	-0.000199695	-0.0100932	-0.00547461	-0.000125185	-0.00295591	0.00265151	0.00226484	-0.00425407	-0.000950743	-0.00624971	0.00346328	0.00366449	0.000578451	-0.00477166	-0.000171849	0.00373463	0.0041218	-0.0012026	-0.000158531	-0.00288258	0.000914974	0.000247915	-0.00123147	12.505
T4	control	0.00178927	0.00417283	-0.00133465	-0.0019836	-0.00189456	-0.00357855	0.00187971	-0.000606657	8.52036e-05	-0.00270992	0.00511681	0.00269469	-0.00198795	-0.00464234	0.00121423	0.00099898	-0.00227823	-0.000556951	-0.000423373	0.00252684	-0.00122758	-5.37322e-05	-0.0175283	0.0144085	0.00378819	-0.0195769	0.0151242	0.0050953	0.00271468	0.00141934	-0.00163197	0.00355906	-0.00215149	-0.000463799	0.000484025	-0.0033262	-0.00271442	0.000761545	0.00097776	-0.000222166	-0.00524058	0.00121237	-0.000358029	-0.000574416	12.2671
T4	control	-0.00190047	-0.000255662	0.00130296	0.000978732	-3.86626e-07	-0.000289212	-0.000684779	-0.000616924	0.000254058	-0.00344705	0.00220749	-0.00221408	0.00484992	0.00249845	0.00236194	-0.000738345	0.00179886	-6.47574e-05	-0.00251892	0.000272182	0.00351065	-0.000481832	-0.0264306	-0.0174168	0.00858321	-0.00043676	-0.00584287	0.00836829	-0.00478954	-0.00174174	8.40776e-05	0.00472068	0.000594078	7.666e-05	-0.00133956	-0.000493638	-0.00167738	0.000465085	-0.00047252	0.0017381	0.00338895	-0.000480456	-0.000506137	-0.000319183	10.7741
T4	control	0.00159317	0.00061247	-0.000995953	0.00152533	-0.000380596	-0.000675193	0.00251958	-0.00283452	0.00243868	-0.00150197	0.0109292	-0.000784002	0.000270743	0.000213498	0.000300798	0.00289142	0.00449942	0.00284411	-0.00321033	0.000137911	0.00334859	-0.00135122	-0.0337021	0.00231014	0.0156415	0.00137583	0.00564102	0.00625009	-0.0061571	0.00409437	-0.00230117	0.00588053	-0.00174465	-0.00962459	-0.00332991	0.00142782	0.00249489	-0.00158669	0.00212232	0.00151434	0.000985455	-0.000871003	0.000370415	-0.00123214	10.3854
T4	control	0.000409505	1.36331e-05	0.00108712	-0.00388366	-0.000563999	-0.00292193	-0.0010248	-0.00193808	-0.00124748	-0.00234175	-0.00455742	-0.0015071	-0.00187517	-0.00394465	0.00075221	-0.000375504	0.00337015	-0.000344463	-0.00253099	0.00047032	-0.00129427	0.000370373	0.016887	0.00159665	0.00834531	-0.00851432	-0.0038093	0.0104657	-0.00150602	-0.00351158	-0.00385571	0.00631676	0.00183441	-0.00140096	0.000447331	-0.00399443	0.00181115	-0.000153272	0.000437112	-0.00252774	-3.37273e-05	0.000854016	0.00030174	0.000912306	14.0103
T4	control	0.000343695	-0.000637391	0.00222631	0.00236793	-0.00375624	0.000269848	0.000989551	0.000976535	-0.00327792	0.000615613	-0.00445764	-0.000311742	-0.000986982	-0.00514612	-0.000304608	0.00610618	0.00127739	0.00430674	-0.00642671	-0.00377821	-0.00275598	0.000898608	0.00534715	0.00128724	0.0210259	-0.00281561	-0.013537	-0.0107632	0.00507893	0.0102746	0.00222232	-0.00185831	0.00597854	-0.00134691	-0.00674905	-0.00350461	0.00436749	-0.000725321	0.0039926	-0.000702274	-0.000828255	0.000881873	0.000533107	0.00124254	11.8403
T4	control	0.00130977	0.00128417	0.000685275	-0.00182435	-0.00260653	0.000251908	-0.00203727	-0.00185812	-0.00034644	-0.00190036	0.00580589	-0.00276656	-0.00273145	-0.00223186	-0.00257635	-0.00543652	0.00114113	0.000367681	-0.00374964	-0.000319758	-0.00169443	-0.000275416	-0.0132729	0.00955941	-0.00328271	-0.00563334	-0.002255	0.00817391	0.000406486	-0.00412416	0.00420216	0.00477994	-0.00319133	-0.00108163	-0.00321914	-0.00116399	0.00140738	-0.00178688	-0.000236592	-0.00492076	-0.000367242	0.00212251	-0.000307217	-1.75725e-06	11.5845
T4	control	-0.00188581	-0.00119122	-0.00175356	0.000314691	0.0037399	0.00402824	-0.00230538	-0.00133532	-0.00152514	-0.00117709	-0.00327461	-0.00358259	0.00262352	-0.00935847	-0.000624859	-0.000200946	-0.00194161	-0.000294825	-0.00236513	-0.00167682	0.000666563	0.0014894	0.00270977	0.00647599	0.000673404	-0.00991654	-0.00719567	0.00259033	0.00895173	-0.00527406	0.00160213	-0.00526763	0.000202237	0.00353796	-0.00225556	-0.00206372	0.002803	-0.000786609	-0.00134357	0.00294455	0.00424643	0.00109907	-0.000731124	0.00106023	12.973
T4	control	0.00116901	0.00143634	-0.00146278	-0.00175498	0.00126516	0.00105063	0.000465134	0.00111209	-0.0010072	0.000927365	0.000401222	0.00281554	0.00345379	-0.00696039	-0.0019638	-0.00268689	0.000498201	-0.00246884	-0.000484047	0.000250344	0.00133073	0.000509373	0.00530364	0.00446441	0.00410527	-0.0163451	0.00214285	-0.000207327	0.00352038	-0.00549209	0.00110388	0.000188795	-0.00477252	0.0011011	-0.00227502	-0.00181914	0.000600991	0.000128854	-0.0039869	0.000736983	-0.000359792	-0.000906538	0.000300733	-0.000674169	12.7232
T6	alarm cues	-0.0022489	-0.000940149	0.000415295	0.00136376	-0.00133198	0.00207283	0.000956828	-0.000353736	-0.00164334	0.00095716	0.00387776	-0.00297742	0.00471041	-0.00304238	0.00228364	-0.000290147	6.2383e-05	0.00553987	0.00133882	0.00154613	0.00055393	-0.000561846	-0.0169073	0.00424352	0.00623393	-5.51665e-05	-0.00982051	7.5596e-05	0.00745078	-0.00205108	0.00397137	-0.000680458	-0.00144036	0.0020197	-0.000599789	0.0018947	-0.00155513	-0.00211593	0.00434501	0.00146278	0.00205072	-0.00270213	-5.00197e-05	4.27031e-05	11.0692
T6	alarm cues	-0.00183926	0.00192716	-0.00116608	-0.00368003	0.00120292	0.00397005	-0.00057798	-0.00302315	0.000612263	-0.00266404	-0.00130303	-0.00185898	0.000596513	-0.005571	-0.00332167	0.000852874	-0.00150162	0.00317699	-0.00209388	0.000773893	0.000952736	-0.000810195	-0.00713977	0.00701165	0.0046916	-0.00396686	0.00427766	0.0142275	0.00760378	-0.00671506	0.00159821	0.00135316	-0.00318145	0.00494446	-0.00270538	-0.00274921	0.0041526	-0.000578489	0.00248326	0.00219432	-0.000308934	0.000708273	-0.00131499	-0.000331115	12.071
T6	alarm cues	-0.00271702	0.000915893	-0.000674023	-0.000379286	-0.000536087	0.00111598	0.000213405	0.000680234	0.0032825	0.000104712	0.00676293	-0.00044155	0.00176891	-0.00489961	0.00470417	0.00848833	0.00180078	0.00195613	-0.000709019	3.8661e-05	-0.000230114	0.000439116	-0.0186861	0.0186156	0.0269925	0.00126946	-0.00215062	0.00391341	0.00121279	-0.00092213	0.000229099	-0.00437772	0.00586249	-0.0037883	0.00192013	-0.00094727	0.000961224	0.00219339	0.00235242	0.00254302	-0.000275472	-0.00083319	-0.000845541	-0.000625764	11.2041
T6	alarm cues	0.00345687	0.000194152	0.00331718	-0.00347363	0.00591517	-0.00129513	-0.000924439	0.0027441	-0.000385672	-0.00275629	0.00799629	0.00267822	0.00170299	0.000133824	0.00172548	0.00218366	-0.00116724	-0.000769909	0.00153183	0.001213	-0.000336091	-0.00256388	-0.0200791	-0.0072231	-0.00813683	-0.01255	0.00222614	0.00154719	-0.00898288	-0.00216943	0.00716528	0.00151846	-0.00653455	-0.0041459	0.00618537	-0.00143378	0.0025015	0.00459509	0.000515468	0.000304698	-0.00205202	-0.00104244	-0.000516293	0.00061881	12.0642
T6	alarm cues	0.00142954	0.00150559	-0.00258234	0.00241501	0.00252142	-0.00400614	0.00106445	0.00115593	0.00246538	-0.000393114	0.000938543	-0.00290473	-0.00521845	-0.00299334	0.00690623	0.000793554	-0.00101643	-6.82628e-05	0.00124067	0.00153545	0.00055615	-0.000323846	-0.00539313	0.013832	-0.0141819	-0.0143372	0.00801638	0.00319821	0.000402034	0.0081948	-0.00670265	0.000195214	0.00657058	-0.0047504	0.00345062	0.0016926	-0.0017312	0.000576262	0.00148789	0.000910564	-0.000698463	0.000603879	-7.2046e-05	-0.000923968	12.236
T6	alarm cues	0.00038772	-0.000753189	0.00219364	0.00112634	-0.00275465	-0.00303991	0.00133098	-0.00068451	0.00134972	0.00210649	0.00982142	-0.00252016	-0.000694105	0.00300799	0.000408659	0.00160704	-0.00380138	-0.00118735	0.000838449	-0.000466123	-0.00142878	0.00309151	-0.0240129	0.0116616	-0.00405854	0.00959083	0.000360216	-0.000816287	-0.0015602	0.00228485	0.000546428	-0.00906581	0.00101692	-0.00319731	-0.00133316	0.00149357	-0.00566205	0.000497697	-0.000486449	-0.000281887	-0.0021195	0.000631956	0.0013836	0.00123761	11.3089
T6	alarm cues	0.00165957	0.000928942	-0.0038226	0.00160672	-0.00242631	0.00612256	-6.83253e-05	-0.00109676	-0.000866629	-0.00249245	-0.00590097	0.00242043	-0.000458392	0.00065934	-0.00134726	-0.000214949	-0.00224565	-0.000892726	-0.000151952	-0.000234143	0.00144082	0.000576979	0.00575056	-0.00163059	0.000397372	-0.00365248	0.0114657	-0.00484002	-0.00217784	0.00325663	0.00530363	0.000652996	-0.00128513	0.00721818	-0.000838463	-0.000906125	0.0011725	-0.00293502	-0.000981164	0.00279143	0.000693048	0.00213596	4.31298e-05	-0.0006613	13.7025
T6	alarm cues	-0.00195661	6.61518e-05	0.00104364	0.00190856	-0.000705944	-0.00167617	-0.00285221	0.000745678	0.00331132	-0.000350362	-0.00367448	-0.000559538	-0.00208853	0.000339456	-0.00272021	-0.00190987	0.000130947	-0.000984627	-0.00249091	-0.00351546	0.000119241	-0.000583924	0.00529833	-0.00877366	-0.00365472	0.00490725	-0.00758761	0.000294481	-0.00274818	-0.00195858	-0.00589212	-0.00247907	0.00355103	-0.00026355	-0.00404666	0.00210254	0.00137592	0.00122367	-0.00120631	-0.00197054	0.000737454	0.00221245	-0.00150387	-0.000443774	11.9671
T6	alarm cues	-0.00185148	0.000155959	-0.000264353	0.00150909	0.000779117	-0.00243934	-0.000340791	-4.5954e-05	0.00231812	0.00112019	0.00540854	-0.00229663	-9.11977e-05	-0.00529623	0.00439459	0.00178854	0.00164579	0.000522139	0.000142012	-7.88342e-05	0.00342617	-0.00186564	-0.00525434	0.0098278	0.00338733	-0.00487708	-0.00603833	0.00690231	-0.00182999	0.00213829	-0.00406305	0.000811509	0.00160562	-0.00646016	-0.00114304	0.0034931	-0.00118411	0.00166867	0.000935538	0.00229119	0.00186532	-0.00124368	-0.00123646	-0.00102679	11.68
T6	alarm cues	0.00112247	-0.00143277	0.00291346	0.00124147	-0.000178125	-0.00318115	-0.00126491	0.00272197	-0.00197065	-0.00140037	0.00244008	0.00368156	-0.000232938	-0.00653646	0.000909155	0.00346829	0.000325587	0.00101616	-0.00138049	-0.00186623	-0.00147016	-0.00163169	0.00131586	-0.0013875	0.00790852	-0.0129724	-0.0117789	-0.0114336	-0.0045716	0.00170213	0.000968994	0.000886113	-0.000967583	-0.00459416	-0.000261333	0.000829853	0.00200151	0.00264831	0.00224339	-0.000328858	-0.000659559	0.000324908	-0.000791021	0.00130845	12.3329
T6	control	-0.00110534	0.00101663	0.00136186	0.00118866	8.57829e-06	0.00258796	-0.000770394	-0.000324937	0.00457968	0.00208482	-0.00449614	-0.00462234	-0.00125548	0.000899749	-0.000827691	-0.00261537	-0.00145527	0.00304482	0.00131921	0.00305457	-0.00296905	-0.00128721	-0.000206426	0.00743329	-0.0119521	0.0059364	0.00529845	0.00516185	0.00547192	-0.00152849	-0.00205918	-0.00573601	0.00164845	0.00630433	0.000793448	0.00242057	0.000705501	0.00113174	0.00441607	-0.00421881	0.00052467	-0.000434035	-0.000293949	-0.00105073	13.0424
T6	control	0.00118373	0.000215332	0.00307645	-0.00415957	0.00149662	0.000399981	-0.00267042	-0.0023691	-0.000421884	-0.000450322	0.00307336	0.00650021	-0.00357175	-0.00500225	0.00300172	-0.000250889	0.00345788	-0.0012587	7.13543e-05	0.00065086	-0.000296439	-0.000927584	0.0288643	0.0078583	0.00503634	-0.00700898	0.00108523	0.00371206	-0.00630652	-0.0109624	0.00762996	0.00590819	-0.00273641	-0.00731203	0.00187774	-0.00259642	0.00117692	0.00267148	0.000644904	-0.00170225	-0.000150509	0.000666318	-0.000339355	-2.7938e-05	12.373
T6	control	0.0014135	-6.20522e-05	-0.00262523	-0.00237286	-0.00519969	-0.0092194	-0.000594422	-0.00136882	-0.00275895	-0.000190674	0.0120712	-0.00416917	0.00186785	-0.00210262	0.000675966	0.00122351	-0.000861375	0.00290202	-0.00181664	0.000660236	-0.00163251	0.00136229	-0.029343	0.01018	0.0139192	-0.00890522	-0.0136555	0.00998474	0.00756106	0.00532902	-0.00332108	0.000505929	-0.00527541	-0.00548662	0.0024398	0.00178072	-0.00387821	-0.00314666	0.000928908	-0.00130188	-0.00330031	0.000865788	0.000870626	0.00139695	10.0936
T6	control	0.000722616	0.000287739	0.00049038	0.00311809	0.00171296	0.00136305	0.000893953	-0.000107014	0.00140417	0.000686192	0.00369288	-0.00444816	0.00287117	-0.00142807	-0.00571078	0.00227247	-0.00223267	-0.00112751	0.000594578	-0.00207501	-0.00266464	-0.0021618	-0.0230819	0.00557671	-0.0033008	0.00213703	0.00427111	-0.00649832	-0.00133846	0.00788088	-0.00386482	-0.00931077	-0.00521597	0.00147809	-0.00223032	-0.000466557	0.00287393	0.000582424	-4.4888e-05	-0.001664	0.000185482	-0.000923611	-0.00149314	0.000509536	11.1968
T6	control	0.00101282	0.000131243	-4.94704e-05	0.000236464	0.000105399	0.000955878	-0.000567307	-0.00177308	-0.00151155	-0.000941797	0.000497289	0.000910286	-0.000732743	-0.00175127	-0.0019093	-0.00263098	0.000558758	-0.00202667	-0.00236582	-0.00276657	-0.00032892	-4.76759e-05	0.00453075	-0.00249627	-0.00124266	-0.00412808	0.000974334	-0.00224032	-0.00139128	-0.000582436	0.00267616	0.0011494	-0.00186953	-0.00183834	-0.00376172	-0.00215307	0.00135445	-0.00158442	-0.00234342	-0.00135196	0.000700896	0.0012233	-0.000505542	0.000418444	11.4657
T6	control	-0.000970839	-0.00167744	0.00240408	5.54149e-05	-0.00238221	-0.000439194	-0.00104476	0.00260575	-0.00195001	0.0008342	0.0056631	0.000713537	-0.00125685	-0.00134104	0.00322063	-0.00174927	0.000400261	0.00119833	0.0026122	-0.000595136	-0.00216717	-0.00179993	0.00310745	0.00776342	-0.00430488	0.000380874	-0.0118867	-0.00793981	-0.00279835	-0.00212556	0.00711101	0.00196972	0.000402424	-0.00199486	0.00215357	0.00334757	-0.00171433	0.000229901	0.00176195	-0.00246371	-0.000303997	-0.00122504	-0.000972234	0.000892999	12.5867
T6	control	-0.000496029	0.000828132	-0.00324634	-0.00388979	-0.0043974	-0.00454236	-0.00144596	0.00241094	0.00445565	0.0037432	0.0013997	-0.000220766	0.00198421	0.00455741	-0.00362996	-0.000271151	-0.000190736	-0.00257834	0.000493125	0.00079612	0.000135503	0.00192179	0.00150113	0.00242773	0.010363	0.0094476	-0.00372375	0.0105151	0.0016351	-0.00242532	-0.00706745	-0.00544116	-0.00115542	0.00178464	0.00273598	0.00476661	-0.00222119	0.000881853	-0.0051339	-0.00157013	-0.00359399	0.000454251	0.00103566	-0.000966988	12.9148
T6	control	0.00240089	0.00059028	0.00172671	4.89654e-05	-0.004204	0.00324217	0.00220331	-0.000499342	0.00310133	-0.00307079	0.00604003	-0.00396098	0.0039164	-0.0100744	-0.00352462	0.00732397	0.00275777	0.000442674	0.00118677	-0.00212402	-0.00253209	0.000438213	-0.0293011	0.0263063	0.0279119	-0.00851364	0.00176165	-0.00244121	-0.0166126	-0.00103892	-0.00423237	-0.00738547	-0.00108059	0.000388042	-0.00272071	-0.00457251	0.00497742	-0.00131037	0.00201433	-0.000490472	-0.000668479	-0.00106753	-0.000192106	0.000498322	10.7832
T6	control	0.0013346	-0.000529304	-0.000940886	0.00105637	0.00196096	-2.49827e-05	0.0041189	-0.00115329	0.00271218	0.00150324	-0.00481344	-0.00188133	0.00175596	-0.00086275	-0.00272868	0.00178879	0.00409562	0.00193247	0.000778081	-0.00320456	0.00102092	-0.00151387	0.00755208	-0.00778571	0.00588554	0.00318926	0.00404559	-0.00140019	-0.00597601	0.00432546	-0.0100737	-0.00266605	0.00167944	-0.00372966	-0.00384584	0.000246711	0.00566822	-0.00315233	0.000776616	0.000457298	0.000488581	-0.00298816	0.000140575	-0.000575062	12.7568
T6	control	0.00333304	0.000303732	0.000402454	-0.000704867	0.00192079	-0.00194768	0.000924923	-0.00358197	0.00242117	-0.000748136	-0.00121186	0.00217008	-0.000865816	0.0023432	-0.000176164	0.00143646	-0.00101238	-0.000868018	-0.00216735	-0.0022345	0.000766447	0.00146939	0.0016038	-0.0135228	-0.000273217	-0.00175888	0.0107325	0.00479914	-0.00567439	0.00122823	-0.0014807	-0.00471894	8.34933e-05	-0.0051796	-0.00213764	-0.00173548	0.00118598	-0.000598551	-0.00063082	0.000910322	-0.00130476	0.00167605	0.00104202	0.000210324	12.3173
T7	alarm cues	0.0008335	-0.00104948	-0.0023112	0.00159925	0.000171988	-0.00356311	0.000751663	-0.00238137	0.00206392	-8.92008e-05	0.00920956	-0.000246596	-0.0010697	0.000441035	-0.00110443	-0.000629061	0.000118147	0.00128422	-0.000683164	0.000907656	-0.00156154	-0.000865608	-0.0209941	0.00505255	0.00166188	0.0017629	0.00646026	-0.000374299	0.00268032	0.000916011	-0.00476143	-0.000239839	-0.0030021	-0.00630199	0.00133054	0.00520247	-0.000263886	-0.00144544	0.0013343	-0.00188115	2.52278e-05	0.000288609	-5.14379e-07	0.000496198	12.998
T7	alarm cues	0.00254351	-0.000207446	-0.00155322	0.00288496	0.00243778	0.00519618	-0.00354804	0.00205981	0.00438591	-0.00411942	-0.0023368	0.00163627	0.000916419	0.00320721	-0.00317572	0.00419137	0.000570287	0.00153774	-0.00266318	0.00207527	-0.00198281	-0.00114674	-0.022821	-0.0088415	0.00948247	0.000922898	0.00740339	-0.00626096	-0.00512562	0.000785353	0.000788565	-0.00224454	-0.00117785	0.00436688	0.00596838	0.00130693	0.00774541	0.00262392	0.00243607	-0.00117279	0.00232946	0.00260655	-6.40957e-06	-0.000842249	12.4734
T7	alarm cues	8.65775e-05	0.0010472	-0.00366537	0.000906425	0.00126946	0.00153091	-0.00227452	0.00135207	0.00278941	0.00164612	0.000254791	0.000485686	0.000228737	0.00155216	-0.00270029	0.00243742	7.19821e-05	0.00154556	0.00215487	-0.00199387	0.00238183	-0.00104285	0.00157181	-8.40167e-05	-0.00064749	0.00694989	-0.00418723	-0.000406536	-0.000677398	0.00199041	-0.00231627	-0.00449407	-0.00273461	-0.00064101	0.00194471	0.00245344	0.00337963	-0.000653415	-0.000652113	0.00258393	-0.000386113	0.000509777	-0.000968234	-0.0019395	12.7869
T7	alarm cues	-0.000913517	-0.00250854	-0.0021317	0.00221692	-0.00245528	0.00135534	7.31809e-05	-0.00174555	-0.000644232	-0.00384224	0.00895141	0.00117897	0.00124077	0.00100911	0.000649563	0.00348483	1.08039e-05	-0.000503073	0.00362569	0.000562951	0.000813593	-0.000655363	-0.0213437	0.00725764	0.010606	0.0071293	0.00279269	-0.00718008	-0.00973042	-0.000870333	0.000683264	0.00261679	-0.00323553	-0.00122146	0.00431704	0.00335597	-0.00199688	-0.00185667	0.000872172	0.00320026	0.00223663	3.75843e-05	-0.000838999	0.00113911	12.6737
T7	alarm cues	0.00133686	-0.000276009	0.000565361	-0.00232786	-0.00109128	0.00195044	-0.000531519	0.00282698	0.00157412	0.00121899	0.00566804	0.00308373	0.00316028	0.00671505	-0.000892207	0.00140765	0.00415292	-0.00332381	0.00247842	0.000911799	0.000555958	0.000553925	-0.00525312	-0.00129059	0.0124784	0.011872	-0.000270649	-0.00213864	-0.0119342	-0.00428915	0.00419784	0.000920251	-0.00252499	-0.00146558	0.00495264	-0.000187876	0.000228974	0.00162631	-0.00414118	-0.00104655	-0.000454621	-0.00158976	0.00116667	-0.000866443	12.3971
T7	alarm cues	0.00124386	-0.00125122	-0.00198347	-0.000247169	0.0016678	0.000861807	-0.00286793	0.000234587	0.00170934	0.000290655	0.000687211	0.00347708	0.000298104	0.00290825	0.00155304	0.00101515	0.0010646	-0.0004074	0.00100901	-0.000940861	-0.00302938	0.00133818	0.00694053	-0.00367655	0.00651645	0.00423898	-9.33588e-05	-0.00608049	-0.00071911	-0.00488126	0.0030993	-0.00559554	0.00126197	-0.00258809	0.00701724	0.000609772	0.00169605	-0.000524539	-0.000973865	-0.00184051	0.000460609	0.00137133	0.00037939	0.000232288	13.9449
T7	alarm cues	0.000668167	-0.00151491	-0.00563623	-0.00113204	-0.00286491	0.00054154	-0.00120229	0.00124089	0.00129413	-0.00123292	-0.00438283	-0.0034974	-0.00182261	-0.00179847	0.000280241	-0.000985448	-0.00349646	-0.000927276	4.05094e-05	-0.00146232	0.000288393	0.0004741	0.007651	0.00582977	-0.00537512	-0.00543987	-0.000833981	0.00459596	-0.000684666	0.0035392	-0.000948231	-0.00332636	0.00290165	0.00504585	0.00204628	0.00601945	0.00159102	-0.00315494	-0.00221098	0.00159423	-8.31414e-06	0.00204588	-0.000294254	0.0007819	15.5024
T7	alarm cues	-0.000475536	-0.00146193	-0.000828407	0.00104844	2.06981e-05	-0.00196532	0.002758	0.000109671	0.000924196	0.000563643	-0.002323	0.00134552	0.000415177	-0.00170196	0.000356768	-0.000704001	-0.000681039	-0.00162762	-0.000567996	-0.00356584	-0.000229066	0.000264155	0.00755161	-0.00715346	0.000886472	-0.00222927	0.00301974	-0.00575317	-0.00133997	0.000898676	-0.00429876	-0.00370905	0.0045331	-0.00226414	-0.00374275	0.00244365	-7.20807e-05	-0.00157605	-0.00204639	0.000638118	-0.00030883	-0.000711365	-0.000302974	0.00101069	13.7398
T7	alarm cues	0.0010001	0.000398644	-0.00404737	0.00131739	-0.000334463	0.000472521	-0.00141649	-0.00237894	0.000548296	-0.00024908	-0.00147055	0.00186967	0.000238343	0.000381917	0.000275616	-0.00110821	0.000946492	0.000943658	0.000340396	0.000413967	-0.00141463	9.59042e-05	0.00614235	-0.00126754	0.00586091	-0.00229924	0.00515644	-0.00220748	0.00418221	-0.000247376	-0.00111984	-0.000889921	-0.00176854	-0.000262037	0.00335631	0.00050832	0.000459506	-0.00292719	0.000447401	-0.00128205	0.000879739	0.00122452	-6.90984e-05	-0.000629767	13.4695
T7	alarm cues	0.000366815	-0.000214643	0.000126123	0.00121728	-0.000657305	0.000388313	-0.00255066	8.2098e-05	-0.00250361	0.00160695	-0.000765648	-0.00103116	0.00152434	-0.001902	0.00438977	-0.000123534	-0.00251005	0.000223307	-0.000778108	1.01608e-05	-0.00173668	0.000334279	0.00652459	0.0011007	-0.000928881	-0.00785476	-0.00764312	-0.00196618	0.00668366	0.00484303	0.0078117	-0.00497233	-0.000477441	0.00134877	0.00197987	-0.000545475	-0.00242324	0.000351405	0.000671251	-0.000849049	0.00101762	0.000766696	-0.000126803	0.000517711	13.4882
T7	control	0.00349229	-0.0019978	0.000150539	0.00328713	-0.00373338	-0.00066331	-0.0009785	-0.00326123	0.00176049	0.00243367	0.000563752	0.00437659	-4.28484e-05	0.000430976	0.00231175	-0.00151723	-0.00149119	0.0022987	-0.000775119	-0.00186864	-0.000444191	-0.00013501	0.0139888	-0.0107158	0.00239061	-0.00232786	0.000730012	-0.00685796	-0.00407575	0.00281017	0.0057285	-0.0071076	-0.00255812	-0.00477163	-0.00204907	0.00650954	-0.00136133	-0.00249065	0.00255723	-0.00127805	0.000790438	0.00130198	0.000883979	0.000120592	14.1539
T7	control	2.42411e-05	0.000155988	-0.000118901	-0.00283941	0.0062446	0.000989215	-0.00228891	0.00309083	-0.00191266	-0.00209227	-0.000402901	-0.00307957	-0.00157136	-0.00248256	-3.95485e-05	-0.00149481	-0.000828687	0.00308442	-0.00358881	0.00134635	-0.000262694	0.00134082	-0.0135174	0.000368074	-0.0123091	-0.00873019	-0.0093703	0.00668146	0.0119095	-0.00584901	0.00388046	0.00327782	0.00200971	0.0014134	0.00239126	-0.00261309	0.00474354	0.00128018	0.000707826	0.000504147	0.00031509	0.00127769	0.000702875	0.000445566	12.1542
T7	control	0.00210461	0.0002943	0.000320536	0.00244427	-0.00110902	-0.00183038	-0.000853038	-0.0037993	0.00287002	0.000728941	-0.000591608	0.00272125	-0.00242337	0.00362725	0.000675157	0.000529816	0.00272846	0.00112886	-0.00350486	-0.00216267	-0.00329804	-0.00189242	0.00832353	-0.0114364	0.00948564	0.0043347	0.00705056	-0.00282189	-0.00271371	0.00609588	-0.00088153	-0.0018269	0.000920631	-0.00714226	-0.000874973	0.000774932	0.00236532	-0.000835401	0.00250134	-0.00528985	-3.55825e-05	0.00151187	-0.000552126	-0.000435535	13.1117
T7	control	0.00132299	-0.00129065	-0.00261589	0.000560898	0.000611199	0.00330052	-0.000344931	0.00157585	0.00195543	0.000948892	0.00230034	0.00176951	0.000369057	-0.000150664	0.00576081	-0.000939428	0.000424339	0.000274385	-0.00190551	-0.00199277	0.00239473	0.000750301	-0.000284834	-0.00362998	0.00212873	-0.00433558	-0.000933301	-0.000589055	-0.00214032	-0.000526617	0.00942234	-0.00253668	0.00504086	-0.00385252	0.000221297	0.0045988	0.00156119	-0.00151748	-0.0018894	0.00224242	0.00188337	0.000175714	0.000598801	-0.000669153	13.3154
T7	control	-0.000318658	-0.00231443	-0.00272132	-0.000123082	0.00440943	0.000127256	0.00320157	-0.00106806	0.000646159	0.00205008	-0.00179408	-0.000681567	0.0062945	-0.00124565	0.00166248	-0.00166898	-0.00362396	0.00225534	0.00309524	-0.00289395	0.00233025	-0.000126065	0.000437039	-0.0171656	-0.00856531	-0.00365742	0.00112932	0.000467875	0.00506568	-0.00200378	-0.000369026	-0.00982364	-0.000875203	-0.000256312	-0.000966694	0.00465282	2.53659e-05	-0.00397351	-0.000547658	0.00494043	0.000961643	-0.00317565	-0.000120652	0.000788839	13.7477
T7	control	0.000263213	-0.000379672	-0.00351724	-0.000175565	0.00217754	0.00388859	-0.00126422	-0.00376235	0.000377975	-0.00181372	0.00256689	0.00468302	0.00095821	0.00196054	0.00405691	-0.00056782	0.00273961	-0.00217357	-4.86785e-05	-0.000240923	-0.000610645	0.000695986	0.0048138	-0.00318442	0.0119451	0.00122993	0.0116283	-0.00150716	-0.00102111	-0.00627178	0.00673909	0.00126801	0.000548878	-0.00379866	0.00487647	-0.00187909	0.000260801	-0.00226035	-0.00209639	1.94795e-05	0.00284965	0.00089256	-0.000313293	-0.000239361	13.2382
T7	control	-0.00244695	-0.000957284	-0.00606021	-0.00289309	-0.00186646	-0.00786814	-0.000290273	-0.000140093	0.00210417	-0.000495936	-0.000484044	0.000257468	-0.00247607	-0.00295282	-0.00454026	-0.00165228	0.00106327	0.00192746	-1.0254e-05	0.00127898	0.000529447	-0.00172809	0.00916071	0.0032264	0.00568116	-0.000424505	-0.00309012	0.00902611	0.00806774	-0.00399542	-0.0166847	0.00673712	-0.00180176	-0.00146286	0.00208721	0.00867665	0.00128051	-0.00185176	-9.72815e-05	-0.000224634	-0.00196318	0.000413201	-0.00093957	0.00022522	14.1983
T7	control	-0.000988317	-0.00139213	-0.00286634	0.00120485	-0.00198262	0.00484314	-0.000759981	0.00420644	0.000395923	0.000411264	0.00379581	-0.00204195	-0.00219149	-0.00726512	-0.00486441	-0.00185102	0.000512489	0.000445296	-0.00181423	-0.00029457	-0.000537189	0.00236864	-0.0106277	0.0273835	0.00178049	-0.000188989	-0.00831628	-0.00863305	0.00546486	-0.0068893	0.000866286	-0.000467194	0.00262739	0.00353121	-0.00285827	0.00373965	0.00388749	-0.00140059	-0.00220612	1.92966e-05	0.00151153	0.00115577	0.000819599	0.000191405	12.5621
T7	control	-0.000319566	0.000121082	-0.0041047	-0.00154988	-0.00199911	0.00184829	-0.000783865	0.00352443	5.24703e-05	0.00141303	-0.00178499	0.00428727	9.55063e-05	-0.00118181	-0.00247337	-0.00244704	-0.000733932	-0.000975069	-0.000180789	-0.00288872	0.000149998	-0.000193098	0.0146912	-0.00102686	0.00225963	-0.00198084	-0.00327244	-0.00626635	0.00341906	-0.00291186	0.00366949	-0.000972627	6.22811e-05	0.00262833	-0.00071505	0.00373538	0.00230798	-0.00182429	-0.00406046	0.000364787	-0.00193727	0.000514983	-0.000737317	-0.000519073	13.6618
T7	control	0.00195895	0.0012185	-0.00411258	0.00263351	0.00107857	0.00220169	-0.00193462	0.00224169	0.0020896	0.00413258	0.00645313	0.000854924	-0.00316799	-0.00457811	0.00130594	-0.00194209	0.00136896	0.00198062	0.00389241	0.000249743	-0.000849779	-0.000884431	0.00554695	0.0255805	-0.00905316	-0.00519828	-0.00151594	-0.00876343	0.00410775	-0.000176949	0.00230795	-0.00381387	-0.00204811	-0.0044745	0.00391798	0.00404539	0.0016612	-0.00166786	0.000525804	-0.00155496	-4.45734e-05	-0.000136404	-0.000250735	-0.00223698	13.6316
T8	alarm cues	-0.00289372	-0.000765103	0.00298567	-0.00307087	-0.000268584	0.00126865	0.00188993	-0.00190332	-0.00286471	-0.00107989	0.00214902	-0.000942732	-0.00543473	-0.00335287	-0.0102818	0.00182845	0.00175437	0.00376425	0.00403021	0.00236119	0.000758012	0.000806277	0.00623512	0.0248772	-0.00551814	0.0187873	-0.00382671	-0.000423058	0.000998759	-0.0119521	-0.00769456	0.00921727	-0.00516013	0.00204184	-0.00320652	-0.00298754	0.00237872	-0.000470311	0.00398084	0.00205227	-0.0015851	-0.00086945	0.000663257	0.00107586	12.0211
T8	alarm cues	-0.00114279	0.00153466	0.00116722	-0.00258885	-0.00199472	0.000906609	-9.35067e-05	0.00137637	0.0026602	0.000945837	0.00277869	0.00585434	-3.78106e-05	0.00411374	-0.000217548	-0.00407307	0.00171752	0.00216705	0.0013018	-0.00220665	0.00154264	-0.000864693	0.00266666	-0.0114934	3.93772e-06	0.00747603	-0.00227919	0.0014561	-0.00369224	-0.0111126	0.00570114	0.00221628	0.000551861	-0.00188105	-0.0021682	0.00209517	-9.15291e-05	-0.00100878	-0.000354805	-0.000835646	-0.00293154	-0.000759638	-0.000751268	-0.00182282	12.7099
T8	alarm cues	-0.00186462	0.000579921	-0.00178922	-0.00107404	0.00483836	5.21953e-05	4.44769e-05	-0.00463866	-0.00197932	-0.00170758	-0.00174658	-0.00114762	-0.00191628	0.00395783	-0.00252322	0.00177675	-0.000194179	0.000820602	0.000641822	-0.000899693	0.00275215	0.00115114	0.00270497	-0.00628159	-0.00716929	0.0128043	0.00347922	0.00734732	0.00521524	-0.00127777	-0.00444507	0.00312003	-0.00149111	-0.00173319	5.71495e-05	-0.00519494	0.000666414	-0.00195864	-7.46702e-05	0.00431168	0.000615032	0.00102316	-0.000277436	0.00011685	12.0807
T8	alarm cues	0.000628347	0.000726018	0.0011931	-0.000908731	-0.00646111	0.00311638	0.00173011	-0.00168365	-0.00195171	-0.00111056	-0.000260734	0.00194764	-0.00036935	0.00343126	-0.000898801	-0.000342105	0.00290863	0.00456268	-0.00142039	-0.00154213	-0.00167049	0.000913875	-0.00248951	-0.00326203	0.015221	0.00810364	-0.0018367	-0.00335157	-0.00205872	-0.00143077	0.0072746	0.00437533	0.00167193	0.00127628	-0.00349674	-0.00334628	0.00113062	-0.00479409	0.0032207	-0.00206916	-0.00199024	6.81368e-05	0.000824483	-0.000160143	12.292
T8	alarm cues	-0.00121022	-0.000953689	0.00198145	-0.00257894	0.00108886	0.00542059	-0.00303748	-0.000575527	-0.00256789	9.68369e-05	-0.00347197	0.00208922	-0.00165237	-0.00222891	-0.00521265	-0.000897139	0.0040552	0.00279504	-0.000873439	0.000945022	0.00172535	-0.000102401	0.024379	0.0028079	0.0030551	0.00940306	-0.0117137	0.000603587	0.00173117	-0.0112636	0.00503084	0.00790213	-0.00438947	0.00188994	-0.00157344	-0.00222729	0.00537366	0.000440073	0.00140479	0.000350849	0.00239621	0.000231126	0.000487494	-0.000329063	12.0319
T8	alarm cues	-0.00337408	-0.000499518	-3.29198e-05	0.00108027	-0.000132454	-0.00695666	-7.17384e-05	0.00513344	-0.00196361	0.00024124	0.00322847	0.000950497	-0.00698138	0.00137816	-0.00266251	0.00447676	-0.00262194	0.00123206	0.000219847	-0.003012	0.000355419	0.000864626	-0.00412863	0.00624227	-0.00977026	0.0113799	-0.0154602	-0.0097606	0.00544645	0.00472204	-0.00846332	0.00234071	0.00555878	-0.00397089	-0.000863303	0.00215435	-0.000955151	0.00211171	9.47278e-05	0.00298853	-0.00448776	0.0017869	-0.00081508	0.00105359	12.4809
T8	alarm cues	0.000623895	-0.00102607	0.000308856	-0.00133821	0.000776986	0.000376577	0.00251768	0.000563583	-0.000260569	-0.00050168	5.88539e-05	0.00207858	-0.000559478	0.00134564	-0.00283503	0.00322714	0.000426245	-0.00170264	-0.000310985	-0.0011735	0.000528608	0.000675925	0.00137746	-0.00156276	0.00469704	0.0060316	0.00533658	-0.0039093	-0.00502514	0.000576818	-0.00150281	0.000775005	0.000664264	-0.00127719	-0.00135479	-0.000833706	0.00225781	0.000489864	-0.00173712	0.00193223	-0.00127095	-0.000546336	0.000715509	0.000939182	12.2393
T8	alarm cues	0.00122903	0.000211702	0.0035821	0.00132249	-0.0015358	-0.000446381	-0.00428789	-0.00055989	0.00136741	0.00412106	0.00201055	-0.00146936	-0.00205616	0.00427603	-0.00110997	0.00747319	-0.000204377	-0.000195167	0.000429903	0.000299489	0.00126151	-0.000727512	0.0115654	0.00627924	0.00235479	0.0166907	-0.0103543	0.00273721	-0.00742119	0.0108173	0.00203203	-0.00588678	-0.00485049	-0.003423	0.00140154	-1.08982e-05	-7.12667e-05	0.00508787	0.00187986	0.000251156	-1.00653e-05	0.00134621	0.000341606	-0.000861151	12.0758
T8	alarm cues	-0.00314396	0.000659028	0.00482348	0.00223814	-0.00131642	0.00131516	0.000977572	-0.00106022	0.00226935	0.00526778	-0.00399868	-0.00254832	-0.00150703	-0.00463979	-0.00135293	-0.00427305	-0.000474839	0.000513605	0.000232992	-0.000692607	0.000604626	-0.000921093	0.021142	0.00891076	-0.0122475	0.00551522	-0.0033266	0.00127049	0.00378561	-0.00275459	-0.00221116	-0.00467417	0.00212546	0.00156087	-0.00975556	0.00160363	-0.00225376	0.00175631	0.00160708	-0.00218606	0.00115372	-0.00172268	-0.000629368	-0.000899738	12.9545
T8	alarm cues	-0.000370221	-0.000621434	0.00581297	-0.00277052	-0.000565029	0.000581063	-0.00118369	-0.00446009	-7.81589e-06	0.000855909	0.00661486	0.0004668	-0.00121592	0.00157585	0.00359222	-0.00216104	-0.000635912	-0.00165554	0.000419374	0.000341954	0.00066298	0.00244372	0.0039235	0.00426191	-0.00546019	0.0077028	-0.000532025	0.00975424	-0.00557832	-0.0104141	0.00995962	-0.00176728	-0.000627861	-0.00451132	-0.00194045	-0.00266488	-0.0053543	0.0014351	-7.25451e-05	-0.000658096	0.000635742	0.00056636	0.00101913	0.00083558	11.8599
T8	control	-0.00144085	0.000465625	0.000572027	-0.00276966	-0.00149194	-0.00269594	-0.00102953	-0.00281511	-0.00122402	-0.000844964	-0.00109341	-0.00323549	-0.00192854	0.00459709	0.00238027	0.00264696	0.000603703	-0.0028921	0.00464219	-0.00348299	-0.000488054	1.19565e-05	0.0169528	0.00172588	-0.00228405	0.0118615	-0.00417021	0.00748492	-0.0100363	0.00319611	-0.00257636	-0.000997776	0.00196794	-0.00215532	0.00345763	-0.00516027	-0.00294659	-0.00168966	-0.00149182	0.000156697	-0.00159556	0.000300211	-0.00155528	0.000753445	12.2001
T8	control	-0.000107792	0.000719306	-0.00113528	0.000804798	0.00261843	-0.000150196	-0.00204884	-0.00123176	-0.00190107	0.000144152	-0.000427895	0.0015095	-0.00478189	0.00148024	-0.00032094	-0.00128847	-0.00155515	-0.000434721	-0.00262955	-0.00294886	-0.00180148	0.00187957	0.00811432	-0.000759853	-0.010164	0.00290005	-0.000748316	-0.0044101	0.00897259	0.000282891	0.00320353	-0.001546	0.00261517	-0.00313681	-0.000830259	-0.00345514	0.00056754	-0.0010415	-0.00132304	-0.000906478	-0.000734937	0.00324962	-0.000257005	0.000391442	12.3485
T8	control	-0.00132658	0.00178956	-0.000175196	-0.00364648	0.0005618	0.00199309	0.00102036	-0.00574158	0.00218442	-0.00269015	0.00645538	0.00183363	-0.00267708	-0.00102891	0.000222391	0.0031671	-0.000533587	-0.0010452	0.00569504	0.000508013	0.0016828	0.000602805	-0.001348	0.0189183	0.00078934	0.00797641	0.0160311	0.0101812	-0.00858293	-0.0103756	-0.000458582	0.000506258	-0.00256113	-0.0024822	0.00180821	-0.00410132	-0.00211033	-0.000845013	0.00100346	0.00380645	-0.00181024	0.00030105	-0.00109513	-0.00031727	12.2473
T8	control	0.00063258	0.000152326	0.000723585	0.00186192	0.00374471	0.00339714	0.000152837	-0.00245381	-0.00406443	0.00118723	0.00215538	-0.00477438	-0.00371813	0.00705095	-0.00439504	0.000630901	0.000770276	0.00257051	0.00539538	-0.00142557	0.00127767	-0.000197207	0.000499942	0.00573294	-0.0243618	0.0221854	-0.00395071	-0.00494643	-0.00150633	0.00553601	0.000985929	0.00170322	-0.0053458	-0.00167508	0.000828642	-0.0053124	0.00154047	-0.00350565	0.00187685	0.00163142	0.000753026	-0.000659291	0.000180555	-0.000287281	11.6933
T8	control	-0.000520975	4.39704e-05	0.00343023	0.0022817	-0.00126735	0.000401904	-0.000304381	-0.00280634	0.000205089	0.00169259	0.0048475	0.00121086	-0.00119587	-0.000138154	0.00126417	-0.000819034	-0.000252508	0.000378635	0.000607484	-0.000698005	-8.2001e-05	-0.000138533	0.00100967	0.00423663	-0.00294314	0.00560787	-0.000266251	-0.00303986	-0.00213312	-0.00131294	0.00407718	-0.00225317	-0.00141139	-0.00399056	-0.00343408	-0.000169572	-0.00326873	0.000509391	0.0018854	-0.00102849	0.000714762	6.09897e-05	-0.000269707	-0.00011615	12.3413
T8	control	-0.000793736	0.000456766	0.000807328	-0.000279678	0.00129202	0.0016918	-7.70419e-05	0.00151167	0.0026295	-0.0026861	0.00163847	0.000657882	-0.00388962	0.00927707	0.000449221	-0.00507487	-0.000780602	-0.00140037	0.00168019	-0.00187159	-0.00122737	-0.000968751	-0.0124071	-0.0108976	-0.0206981	0.0115784	0.00815045	-0.00143771	-0.00738508	-0.00511382	0.00372466	0.00230475	0.00490462	0.000721101	0.0017186	0.0010725	-2.38371e-06	-0.000688757	-0.00137715	-0.00262468	-0.00119642	0.00088988	-0.00129265	-0.000304944	13.0196
T8	control	2.79881e-05	0.000785719	0.00129833	0.0015671	0.0028404	0.00170361	-0.00254215	-0.00158435	-0.00242586	-0.000624213	0.00171788	-0.00457248	0.00155274	0.00584157	-0.00269362	0.00462818	-0.000684994	0.000435176	0.00340698	-6.8004e-05	-0.000841632	-0.00337744	-0.0102479	-0.00297898	-0.00725158	0.0126712	-0.00350376	-0.000523226	-0.00346197	0.0108818	0.00107554	-0.00140482	-0.00847877	0.00158246	0.00481993	-0.0045607	0.00150178	0.00123071	0.0023205	-8.43882e-05	0.00102481	-0.000489411	-0.00193666	-3.25198e-05	12.0255
T8	control	-0.00284043	-0.00201853	0.00476674	-0.000198565	-0.00269552	-0.000225663	-0.00186887	-0.00150936	0.000866087	0.000213604	0.00521753	0.00111982	-0.0027875	0.000559128	0.00460682	0.00172705	-0.00161068	0.00234793	0.00147406	0.00108425	-0.000584434	-5.75163e-05	0.00243703	0.00696567	-0.000274525	0.0112967	-0.00711152	0.00171713	-0.00328708	-0.00622558	0.00685114	-0.00090669	0.0025417	-0.00239235	0.000996802	0.00341917	-0.0041097	0.00259338	0.00478371	0.000130688	0.000499778	0.000471845	-0.000434106	0.00106783	11.852
T8	control	-0.00115859	0.000776741	-0.000353175	-0.00305478	0.00263845	-0.000401092	-0.00395686	-0.00605262	-0.00177658	-0.000671426	0.0011613	0.00150244	0.000885126	0.00351247	0.00308644	-0.000178849	-0.0043991	-0.000243922	0.000365492	-0.00348796	0.000726091	0.000857693	0.010201	-0.0148261	-0.0065058	0.00414702	-0.0020027	0.0115805	0.00488629	-0.00382859	0.0092698	-0.00604826	-0.00381783	-0.00259309	0.00176034	-0.00410767	-0.00309439	-0.0014622	-0.00073879	0.00244826	-0.000482431	0.00258834	-0.00164766	0.000632873	11.896
T8	control	0.000839665	0.000425634	0.000972895	0.000927523	-5.01506e-05	-0.000399185	-0.00147783	-0.00453045	0.00012971	0.00136333	0.00330981	-0.00304884	0.000780397	0.000502925	0.00161096	-0.00119624	0.00147785	0.00212365	0.00598228	-0.00433816	0.00102722	-0.00132505	0.00868247	-4.52493e-05	-0.00881896	0.00518826	-0.00842251	0.00291964	-0.00931838	-7.47629e-05	0.00034862	-0.00540387	-0.00449733	-0.00587234	0.000109209	-0.00204796	-0.0013154	-0.00461096	0.00184793	-0.000134013	0.000776075	-0.000964326	-0.00143237	-0.000761852	11.9899
T9	alarm cues	-0.00274809	-0.00068968	0.00083229	-0.00166161	0.00312691	-0.00182971	-0.000719221	-0.00068577	-6.48833e-07	-0.000127352	0.000854773	-0.00472349	-0.00250738	-0.00310562	0.00304395	0.00307429	-0.00128538	-0.0025345	0.000683111	0.000772634	0.00108091	-0.00184733	0.00740848	0.0120701	-0.00761688	0.000822435	-0.00122644	0.0106745	-0.000213669	0.00367501	-0.00300951	0.00114955	0.00183872	-0.00185688	0.0017799	0.000385749	-0.000716421	0.00367996	-6.44283e-05	0.00188431	0.00123478	-0.000560071	-0.00163123	0.00100008	12.3414
T9	alarm cues	-0.00159777	-5.35472e-05	0.00173038	0.00072715	-0.00183649	0.00215052	0.00077847	-0.000313478	0.000782755	-0.00173148	-0.000809786	-0.0041619	0.000642401	-0.00286417	-0.00178299	-0.000445231	-0.000168048	0.000797416	-0.0021904	0.00172417	-0.00147864	0.00107563	-0.0169222	0.00914915	0.00460489	0.000122107	0.000820507	0.00265755	0.00224905	-0.00307223	-0.00190032	-0.000121499	0.00271248	0.00531553	-0.00309606	-0.00132682	0.000260128	0.00036963	0.00166374	-0.00139746	0.00137244	0.000161861	0.000370775	0.000588174	11.7248
T9	alarm cues	-0.00133065	-0.000822071	-0.00324739	-0.00159515	0.00188382	-0.00213506	-0.00302392	0.00167658	-0.0015298	0.00122268	0.00465412	-0.0111906	3.35824e-05	0.0044627	-0.00376166	0.00030207	0.00146641	-0.000472586	-0.000188204	-0.000354697	0.000182398	0.000525846	-0.0176094	0.0098289	-0.00732161	0.0142041	-0.0180768	0.0110627	0.00583829	0.00615219	-0.00577249	0.000364971	-0.00193339	-0.000248389	0.00451368	-5.10671e-05	0.00207449	-0.00125846	-0.00341744	-0.000962669	0.00141583	0.000189471	3.56047e-05	0.000413569	10.6342
T9	alarm cues	-0.000403173	0.000107317	-0.00128789	-0.00252496	-0.00165993	-0.000149703	4.53287e-05	0.00034893	0.00100967	7.49347e-05	-0.000716467	-0.0022129	0.00245261	-0.00794752	-0.00742571	-0.00447383	0.000828845	-0.00231169	-0.00124885	0.00104323	-0.000590858	-0.000177159	0.00111213	0.0117844	0.00465415	-0.00933731	-0.000275511	0.00548917	0.00284357	-0.00805703	-0.00716366	0.000762457	-0.00536408	0.00500918	-0.00385616	0.00162313	0.00212623	-0.000334885	-0.00337679	-0.00251434	0.000283844	-0.000537799	-7.43098e-05	0.000283313	12.182
T9	alarm cues	-0.00213862	-9.88782e-06	0.00233249	-0.000290661	0.000772798	-0.00247011	0.000288993	0.00118768	0.00359566	-0.00442956	-0.00341419	-0.00161528	-0.00127714	-0.00335645	0.00328137	-0.001557	-0.000203785	-0.000211565	0.00263496	-0.00129361	-0.000848228	0.000489553	-0.00598556	-0.0012946	-0.00686985	-0.00756443	-0.000277043	0.00307924	-0.00886382	-0.0102417	-0.00804013	-0.00105905	0.0088613	0.00128524	0.000736631	-0.000733222	-0.0011938	0.000388461	0.00134854	-0.000303174	-0.00022335	0.000261257	-0.00123651	0.00048727	12.5617
T9	alarm cues	-0.000539375	-0.000707278	-0.00190561	0.000154855	-0.00236515	-0.00491959	-0.000265738	0.00443896	0.00109914	-0.000419557	0.0094706	-0.000498164	-0.00111888	-0.0024569	-0.0014728	-0.00153338	-0.00192228	0.00295176	0.00234698	-0.0041192	0.00132177	0.000287398	-0.0233213	0.00533215	-0.00781264	-0.00273094	-0.0166533	-0.00415768	-0.00203139	-0.00378135	-0.00372923	-0.00217056	0.000680831	-0.00411154	-0.00101833	0.00660001	-0.000485333	-0.00275777	-0.000624373	0.00186544	-0.00332232	0.000409602	-0.000840513	0.000142231	11.1297
T9	alarm cues	0.000795723	-0.00209473	0.00142387	0.00275507	0.000244783	0.00156211	-2.21362e-05	0.00344059	0.00105535	-0.00449612	0.00379783	-0.010125	-0.000248958	0.00457778	-0.0047243	-0.0024708	-0.000505066	0.000732675	-0.0012211	-0.00117722	-0.00112581	5.68136e-05	-0.0488889	-0.00188415	-0.0163131	0.00715225	-0.00758285	-0.00171675	-0.00899245	0.00266235	-0.00324503	0.000255457	0.0023677	0.00427349	-0.00074295	0.00184405	0.00376507	-0.00159291	-7.53722e-05	-0.00223515	0.00230785	0.000647948	0.000239595	0.00126799	11.5983
T9	alarm cues	-0.000596229	0.00191232	-0.000845434	-0.000710416	0.00385156	0.000465677	-0.000545941	0.00650211	-0.00376404	0.000786931	0.000372929	0.000742633	-0.00325032	0.00276598	-0.00289985	0.00106253	0.00330502	0.000674634	3.47649e-05	-0.00110822	0.00159106	-0.00239679	0.00248426	0.000178301	-0.00944229	0.00436816	-0.0111709	-0.00703394	0.00361005	0.00594641	0.000683379	0.0103155	-0.000342	-0.00155925	0.00144352	-0.0030181	0.0050249	0.00172683	-0.00177985	0.000623722	-0.00204694	-0.0010651	-0.000942153	-0.00142809	11.8669
T9	alarm cues	2.03364e-05	0.00136316	0.00180041	-0.00075902	0.00409226	-0.00104094	-0.00308074	0.00330793	0.00142478	0.00131523	0.00107902	-0.000440612	-0.00137092	0.000917823	-0.00077142	-0.000529413	-0.00332604	-0.000627739	-0.00160966	-0.000155327	0.000586558	-0.000553211	-0.00553719	-0.00387277	-0.0166492	-0.00215495	-0.00544872	0.00414279	0.00433266	0.000171315	0.00275849	-0.00371862	-0.00110484	1.63962e-05	0.000383379	0.000510208	0.000976036	0.0047844	-0.00108946	-0.000138056	-0.00139383	0.00133898	-0.000582425	-0.000648902	11.666
T9	alarm cues	0.00141669	-0.00050578	0.00135777	-0.00498834	0.00391168	0.000548879	0.00157148	-0.000495365	0.00198049	-0.000351973	-0.000803007	-0.00545696	0.00123236	-0.00169943	0.00265074	-0.00112529	0.000920908	-0.00233526	0.00317976	0.00183288	-0.00173828	-0.000924266	0.00353681	0.00781819	-0.00865079	-0.00610856	0.00835082	0.0130644	-0.00672247	-0.00381955	-0.00076997	-0.00196216	0.000735248	0.000644828	0.00471432	-0.00170934	0.00171972	0.000747688	-0.000763045	-0.00209036	0.000228653	-0.00276489	0.000201791	0.000877655	13.2595
T9	control	-0.00090618	-0.00244344	0.00249205	-3.13238e-05	0.0052323	0.00410899	-0.00288897	0.00120935	0.000334353	-0.00293308	0.00335568	-0.00195545	-0.000659399	0.00392678	0.00513272	0.00258726	0.00146537	0.002997	-0.00187997	-0.000331108	0.00218869	0.00114808	-0.0184495	-0.00895709	-0.00330608	0.00911699	-0.0112717	0.00362183	-0.00424682	-0.00572166	0.00960661	0.00167399	0.00588956	-0.00352409	0.00377083	-0.000669571	0.00336043	0.00165016	0.00220019	0.00302236	0.00409242	0.00079146	0.000542631	0.000425843	12.0013
T9	control	0.000353688	0.00019325	-0.00149417	-0.000939074	-0.000368377	6.04396e-05	-0.00326014	0.00101391	0.00382169	-0.000666634	0.00084405	-0.00146955	0.00461646	0.000604921	0.00449845	-0.00327887	-0.000936642	0.00234502	-0.00234802	0.000803924	0.00321648	0.00167559	-0.0183665	-0.013681	0.00301034	-0.00896887	-0.00866697	0.0142176	0.00141103	-0.0071236	0.00437603	-0.00403814	0.00159663	0.00132976	0.00156911	0.00407487	-0.001144	-0.000474655	-0.000560329	0.00145779	0.00183605	0.00111098	0.00083566	-0.0014043	11.9831
T9	control	0.00345938	-0.000744972	-0.000295676	-0.00289498	0.00500334	0.000133686	-0.000986559	7.86645e-05	-0.00286761	0.000316059	-0.00101877	3.7626e-05	0.00802172	-2.92486e-05	0.00258731	0.000550253	-0.000502467	-0.00242121	0.00384181	-2.27893e-05	-0.00156949	0.000841367	0.0044938	-0.011801	0.000877567	-0.0125411	-0.00167219	-0.000248534	-0.0020084	-0.00145053	0.00504875	-0.00728703	-0.00642373	0.00070254	0.00800556	-0.0050947	-0.00010813	-0.000554689	-0.00289107	0.000304632	0.000593015	-0.0020029	0.000817859	0.0010525	11.8883
T9	control	0.000731856	0.000243708	0.00265335	-0.00245914	-0.000671582	-0.00551912	0.000227442	0.00123438	0.000854348	-0.00262778	-0.0043878	-0.00194538	0.00724054	0.00130712	-0.000381766	-0.0034766	0.000895461	0.00403881	-0.00162295	-0.000572462	-0.00206607	0.000939714	-0.0207839	-0.0291645	0.00770616	-0.0113457	-0.0111894	0.00776808	0.000787019	-0.00734248	-0.00566645	-0.00215338	0.000838851	0.00301897	0.000163045	-0.0019957	0.000109192	-0.00174061	0.00182003	-0.00331538	-0.00172417	-0.00103453	0.000798211	0.000540692	11.5564
T9	control	0.000869116	0.00188057	0.00194466	-0.000819796	0.00316575	0.00341648	0.00148603	-6.06129e-06	0.00150443	0.00127914	-0.00692957	-0.00345628	-0.00228873	-0.00643624	0.000384708	0.00237057	0.000835374	0.000599247	0.00486492	0.00223174	-0.00134221	0.00130867	0.0183343	0.0241479	-0.0087429	-0.00505217	0.00704596	0.001443	-0.00150609	-0.00312518	-0.00484319	-0.00462308	0.00303687	0.00363188	0.00146375	-0.00654308	0.00193786	0.00109069	0.00272318	0.000168728	-0.000452622	-0.00143638	0.000893926	-0.000760462	12.6607
T9	control	0.00145411	-0.000663703	0.00127148	-0.00224125	0.00141058	0.000904569	3.06738e-05	0.0043616	0.00113241	-0.0024726	-0.00352606	-0.000807087	-0.00110106	0.00144553	0.00349963	0.0002689	0.00148557	-0.00161684	6.57679e-05	0.0013869	-0.000644098	0.00163776	-0.0019752	-0.00106396	-0.00249905	-0.00527827	9.40132e-05	0.0013469	-0.00805119	-0.00364285	0.00151722	0.00231489	0.00740321	0.00212654	0.0046574	-0.00149217	0.00177165	0.00184754	-0.00126447	-0.000568131	-9.92706e-05	3.70734e-05	0.00142661	0.000366718	12.9656
T9	control	0.00104958	-0.000451884	2.80079e-05	0.0044757	0.00134902	-0.000679357	0.000546931	0.0026166	0.00294742	-0.00298892	0.00330384	-0.00416923	0.000581155	0.00510354	-0.000801512	0.00139267	0.000746671	-0.00207348	-0.00280351	0.0020123	-0.00107221	-0.00136167	-0.0405194	-0.00520669	-0.000526273	0.00173391	0.00726792	-0.00330808	-0.00631033	0.00915952	-0.00589724	0.0014652	0.00228386	0.000557062	0.00211299	0.00212815	0.00151891	0.00267733	-0.000350026	-0.00227342	0.00221792	0.000332195	6.33476e-05	6.36338e-07	11.231
T9	control	-0.000491965	0.00019395	-5.37025e-05	0.00109237	0.000183263	0.000796428	-0.000154417	-0.00130724	-0.0004608	-0.000670923	-0.00604277	-0.00520178	0.00157087	-0.00185595	-0.000582222	-0.00489334	0.00249396	-0.00260369	0.00312728	-0.000985622	-0.00176163	0.00173174	0.00934062	0.00427158	-0.00619877	-0.00266302	-0.00185946	-0.000404956	-0.00292819	-0.00476716	-0.00696785	-0.00212477	0.00241574	0.00391058	0.000192476	-0.00504617	-0.0014556	-0.00339961	-0.00239574	-0.00302677	0.00260286	-0.000551837	9.59527e-05	0.000120929	13.1236
T9	control	0.00111443	0.000301126	0.000891996	-0.00163584	0.000716569	0.00111691	0.000375389	-0.000335958	0.00330709	-0.00128881	-0.0020835	-0.00128075	0.000567568	-0.000590984	-0.000211538	-0.00292815	-0.000943921	0.00251142	-7.8941e-05	-0.00378688	-0.00125638	0.0012035	-0.00666218	-0.00836759	-0.00615924	-0.00339015	-0.000234889	0.00397816	-0.0033695	-0.00798021	0.00115811	-0.00706235	0.00402032	0.000423515	-0.00242881	-0.000704752	0.00290002	-0.00305887	0.00073523	-0.00118897	-0.00138672	0.000502259	-4.97922e-05	3.42046e-05	12.8666
T9	control	0.00024215	-0.000207943	0.00203431	-0.000799438	0.000835294	-0.00313155	-0.00183713	-0.00260728	0.00222702	-0.00216188	-0.00193441	-0.00247703	-0.00144633	-0.000774271	-5.07313e-05	-0.0033524	0.000413501	-3.51669e-05	0.00205896	-0.00110213	8.14426e-05	-0.000584451	0.00569073	-0.00547378	-0.011639	-0.00266866	-0.00243034	0.0084229	-0.00830057	-0.00636966	-0.00626492	-0.000470277	-0.000530921	-0.0016394	0.000259029	-0.000136069	-0.000556241	-0.000784833	0.0010382	-0.00183117	0.000691731	0.000870745	-0.000782121	0.000213105	13.4334
T13	alarm cues	-0.00228226	0.00087536	-0.000459885	-0.00236923	-0.00321247	-0.00236389	-0.00162634	0.00150909	-0.00384422	-0.000890979	-0.00259894	0.000770156	-0.00549232	0.000865194	0.00371405	0.00144296	-0.00109392	-0.000490875	0.00186813	-0.000288023	0.000646935	0.00240513	0.0198033	0.0103144	-0.00392285	0.0027911	-0.0100748	0.00167867	0.00216068	-0.000168279	0.00168315	0.00548402	0.0057034	0.00127812	0.00270819	-0.00331227	-0.0043722	-0.000210926	-0.000504202	0.00225159	-0.00277114	0.00210068	-3.98662e-06	0.000395049	14.251
T13	alarm cues	-0.000303564	4.271e-05	0.00419985	4.12841e-05	-0.00309465	-0.000497988	-0.00246863	0.00289753	0.00087606	-0.000667714	-0.00510677	0.00162341	-0.00116803	0.00494545	0.00355518	-0.000227821	0.00084374	0.00239666	-0.00188018	0.000581474	0.00320438	0.000664699	0.00578924	-0.0176441	-0.000578849	0.00355671	-0.0133909	0.00422059	-0.00713049	-0.00139735	0.00464382	0.0041649	0.00496984	0.00156836	-0.000984773	0.00112551	-0.00145233	0.0026061	0.00211035	0.000808995	8.54496e-05	0.00118195	0.00101867	-0.00109392	14.2556
T13	alarm cues	-0.000708489	0.00140383	-0.0017782	0.00282866	-0.00649884	-0.00256772	0.00116821	0.00146286	0.0020162	0.000382842	-0.00964099	-0.00268584	-0.00471055	0.00280828	0.00268716	0.000683464	0.000823153	-0.00187001	0.00125198	-0.00168356	0.00117742	-0.000131933	0.0204108	0.00266008	-0.00154793	0.00313584	0.000762139	-8.41747e-05	-0.00845783	0.0123472	-0.00942985	0.00153608	0.00954326	0.0027314	-0.00185182	0.00130097	-0.00282589	-0.00155398	-0.00064066	-0.000252376	-0.00129194	0.000967532	-0.000421019	-0.00123652	14.0746
T13	alarm cues	0.00160241	-0.000819508	0.00120683	-0.000890089	-0.00231665	-0.00142663	0.000879468	0.000624192	0.00124034	-0.000583826	-0.00743017	0.000108766	-0.00102878	0.00217036	0.00186181	0.00166593	0.00155182	-0.00108612	0.0014219	-0.000551523	0.00254389	-0.00169695	0.0220984	-0.0108419	0.000256721	-0.000414781	0.00026572	0.00377018	-0.0148948	0.00587421	-0.0032343	0.00315828	0.00207543	0.000225302	0.000102798	0.00194938	0.000775615	0.000478874	0.000270531	0.00111428	-0.000198824	-0.000826359	0.000204977	-0.000192723	15.016
T13	alarm cues	-0.00202119	-0.00104388	-0.00122727	-0.00109847	-0.00415176	0.00144945	-0.00112856	0.00224096	-0.000302431	-0.0025482	-0.00854807	-0.00158314	-0.00289988	-0.00112082	-0.00168377	-0.00304779	-0.00141886	-0.000691285	0.00327843	0.00200463	0.00116401	-0.000832861	0.0190619	0.0056252	-0.0103019	0.000216051	-0.00284114	0.00164833	-0.0048042	-0.0037364	-0.0034988	0.00627197	0.00154602	0.0103259	0.00155864	0.00405332	-0.000725407	-0.00059633	7.86365e-05	0.000843216	0.000538513	0.000680188	-0.000625853	0.000298551	15.2378
T13	alarm cues	0.000430823	-5.70015e-05	-0.00254894	0.00132313	0.00232255	0.000352477	-0.00150506	-0.0014703	-0.00201402	0.000441517	-0.00543007	-0.000874452	-0.00208503	-0.00532828	-5.56998e-05	-0.000928985	0.000815806	-0.00058017	0.00265506	-0.000427413	0.00271866	0.00131202	0.0263416	0.00851191	-0.00917254	-0.00654737	-0.00435982	-0.00112749	0.00135798	-0.00099975	-0.00503608	0.000866527	-0.00117153	-0.000470698	0.000408738	-0.00205508	4.94288e-05	-0.00210568	-0.0010679	0.00304046	0.00234524	0.00085269	0.000346177	-0.000486097	14.4149
T13	alarm cues	0.00193933	-0.00135884	0.00169836	-2.89244e-05	-0.00103458	-0.00304517	-0.000523256	-0.00171729	0.00221171	-0.00367449	-0.00565199	-0.00326729	0.00123322	-0.00031233	0.00280845	0.000153374	-0.00292054	0.00171561	0.00268564	-0.000178855	0.000940123	-0.0014978	-0.000574816	-0.0148309	-0.00898626	-0.00989507	-0.000356612	0.00836887	-0.0129298	0.00188572	-0.00444257	-0.00321796	-0.000417444	0.00252354	0.00199731	0.00288491	-0.000787371	-0.000862097	0.00378843	0.00117332	0.000475685	0.000325478	-0.00045118	0.000892138	15.2839
T13	alarm cues	-0.000442409	-0.00109611	0.0039281	0.00166285	0.00122687	0.00204486	-0.00207162	-0.00216473	-4.18814e-05	0.00347716	-0.00641692	-0.00354493	0.00143209	-0.000903947	0.00077109	0.000745841	0.00151729	0.000832062	8.75487e-05	0.00219697	0.00094798	0.000185139	0.0224061	-0.000237092	-0.00135733	0.00609435	-0.00791125	0.00403641	0.000640775	0.00119622	5.99054e-05	-0.00348344	-0.00138318	0.00149917	-0.000977206	-0.00141773	-0.000411975	0.0024842	0.00244921	-0.000664282	0.004266	-0.000971157	0.00111293	-0.000288224	13.8393
T13	alarm cues	0.000836471	-0.00122909	-0.00047163	0.000941105	-0.00188478	0.00195209	-0.00171899	-0.00278878	-0.00327307	5.73581e-05	-0.00402543	0.00165469	-0.00153916	-0.00501624	-0.00313618	0.000250835	0.00052488	0.00051688	0.00115737	0.0016834	-0.000291714	0.00169633	0.0248146	0.0118739	0.00373199	-0.00135174	-0.00287503	-0.00622678	0.00199396	-0.00326794	-0.000537001	0.00164288	-0.00486959	0.00258886	-5.65891e-05	-0.00164017	-4.09198e-05	-0.00149244	0.00133126	0.000606653	0.00195364	0.00146366	0.00120567	0.000706638	14.1774
T13	alarm cues	0.00203082	0.0018205	0.00043466	4.37036e-05	0.000270712	-0.00255865	-0.00173559	0.000821376	0.00215012	0.00202203	-0.00178554	-0.000893927	0.00569488	0.0040931	0.00169509	-0.00177969	0.000181146	0.00392738	0.00497129	0.00172689	0.00154178	-0.000401726	-0.00507903	-0.0158582	-0.00489652	-0.00381358	-0.00766124	0.00627529	-0.00186552	-0.00123786	-0.00226638	-0.00535764	-0.00535608	0.00158803	0.00494404	0.000392177	-0.00249621	-0.000877213	0.00233676	-0.000272963	-0.00100216	-0.00167373	0.000737755	-0.00222097	13.9817
T13	control	0.00284744	-0.00219573	0.00170455	-0.000766162	0.00174068	-0.00469355	-0.000967586	0.00155712	-0.000930221	-0.000649507	-0.00325842	0.000211753	-0.00142585	-0.000442122	-0.00889729	0.0014263	-0.000769471	-0.00187271	0.0011325	-0.0002111	0.00132346	-0.000853187	0.0120755	-0.00744551	-0.0109023	0.000293318	-0.0061456	-0.00350799	-0.0091287	0.002077	-0.0107376	0.00150166	-0.00825398	-0.000168337	-0.000248395	0.00219097	0.00342202	0.00237855	-0.00139406	0.000725557	-0.000887499	0.00065752	0.000839067	0.00139774	15.2455
T13	control	-0.000174759	-0.00261039	-5.14502e-05	-0.0024572	-0.00164202	0.00239759	0.000750524	0.00177191	-0.000670883	-0.000398895	-0.00568924	0.00305181	-0.00110709	0.00208374	-0.00331219	-0.00278994	0.00031883	-0.00525526	0.00341716	0.00117087	-0.00054632	0.000276958	0.027911	0.000662276	-0.00490857	0.00697595	0.00627678	-0.00649962	-0.00885187	-0.00666237	-0.000116631	0.00365628	-0.000424093	0.00607655	0.00221068	0.00256949	-0.000151963	0.000420819	-0.00423864	-0.000714132	0.000418205	-0.000696677	0.000663703	0.00133341	15.5433
T13	control	0.00207976	-0.000952684	0.0030497	0.000955168	-0.00377176	-0.0030281	0.00101073	0.000588487	-0.00197278	-0.0012781	-0.00252526	0.00384852	-0.00477262	-0.0051172	-0.00810491	0.000376392	-0.000755245	-0.00173449	0.00178609	0.00403209	-0.00153005	-0.000179228	0.0159849	0.0148602	-0.00400457	-0.00478304	0.00533318	-0.0119874	-0.00629812	-0.00113499	-0.00926937	0.00667595	-0.0069604	0.00360502	-0.0019623	0.00119594	-0.000748182	0.00285065	0.0018151	-0.00168412	-0.00194677	0.00103417	0.00134728	0.00137166	14.8544
T13	control	0.00192495	-0.000918062	0.000527485	0.00257275	-0.00398161	-0.00207128	-0.000375872	0.00444354	-0.00432369	0.00101446	-0.00269922	0.00222916	0.00380259	-0.00220382	-0.00445478	0.00260853	-0.000840278	0.000860369	0.00231063	0.00106609	0.00147888	8.71213e-05	0.0039644	-0.00331245	0.00591281	-0.00662928	-0.0148954	-0.014693	-0.00261599	0.00666466	-0.00311385	0.000747787	-0.00755178	0.0048999	5.54314e-05	0.00130887	-0.00118155	0.000690231	0.000220298	0.0022749	-0.000887381	-0.000759308	0.00126883	0.000232862	14.4927
T13	control	0.00261271	-0.000154777	-3.11693e-05	0.000326784	0.000671776	0.000798624	-0.00135585	-0.00165015	-0.0031631	-0.000911425	-0.00741021	-0.00138148	0.00190049	0.000917876	-0.000393807	0.00362324	-0.000148326	-0.000308784	0.000188101	0.00182259	0.00205517	0.000470394	0.0132678	-0.00790457	0.00235697	-0.00393718	-0.00175082	0.00255491	-0.00314807	0.00807968	-0.000277291	0.00107987	-0.00493722	0.00342842	0.00235046	-0.00413161	0.000665	0.000334846	0.000700443	0.00270419	0.00176887	0.000609782	0.00128455	0.000145439	15.8154
T13	control	-3.11276e-05	-0.000857651	-0.00172749	0.00251058	-0.00197857	-5.56942e-05	-0.000221809	-0.00217506	0.00309399	-0.000790948	-0.00705685	-0.00139251	-0.00371974	0.000611988	-0.00260693	0.00187999	-0.00198935	7.42431e-05	0.00389676	-0.000325112	0.00193806	0.00238623	0.0144508	0.00595231	-0.00764385	0.00901789	0.0041875	-0.000837049	-0.00714176	-0.000570957	-0.0108047	-0.00490198	0.00252947	0.00329477	-0.00018448	0.0019476	-0.0011215	-0.0019597	0.00105105	0.00336121	0.000628418	0.00219357	0.000809144	-0.00013747	14.4643
T13	control	0.00120129	-0.000777629	0.00174847	0.00147378	0.000869076	-0.000264315	-0.00156915	0.00382	-0.00215723	0.000242504	-0.00706599	0.00449355	0.00305829	0.00264537	-0.00429305	0.00201032	0.000353161	-0.00141612	0.00212474	0.000925304	0.00319713	-0.00063066	0.0156807	-0.0188228	-0.000830774	0.000970326	-0.00840524	-0.0103838	-0.0070685	0.00199865	-0.00278553	0.00235361	-0.00613682	0.00420849	0.00133159	-0.000121936	0.000663693	0.00327883	-0.00145741	0.00282817	0.00061651	-0.000526249	0.000784113	-0.000467211	15.3053
T13	control	5.87257e-06	-0.000539199	0.00102825	0.00101145	0.0039549	-0.000941292	-0.00094766	-0.00182069	-0.000613602	0.000865938	-0.00459462	-7.27186e-05	-0.00138207	-0.000729551	0.00156419	0.00142065	0.00196732	-0.00245152	0.00262037	-0.00233585	-8.44326e-05	-0.0002848	0.026907	-0.00218028	-0.00560508	0.00202185	-0.00134012	-0.00320796	-0.00502185	0.00133722	-0.00432824	-0.00222104	0.00128176	-0.00429482	0.0015528	-0.00381368	0.000429709	0.000394435	-0.000920259	0.000116434	0.00173826	-0.00027983	-0.000649672	0.000259448	15.1367
T13	control	-0.000447902	-0.000397359	-0.00265302	-0.00015447	-0.0062773	0.00339793	-0.00010442	0.000249215	0.00271767	0.00129964	-0.00518853	0.00542121	-4.68968e-05	-0.00326581	-0.00342611	0.000290107	-0.00149423	0.000284796	0.00324786	-0.00257794	0.000820175	0.000187691	0.0269882	0.00515508	0.00927028	0.00324406	0.00169853	-0.00733119	-0.00570199	-0.00538736	0.000121563	-0.00553844	-0.000649596	0.00517957	-0.00267094	0.00504278	0.000758643	-0.00261924	-0.000598531	0.00202496	-0.00163594	0.000653358	-0.000590591	-0.000649151	14.3923
T13	control	0.00255512	0.00106238	0.00149983	-0.00363177	-0.000578145	-0.00209605	0.00211489	-0.00257982	-0.00234834	0.00489788	-0.0107669	-0.00641388	-0.00212899	-0.00240713	0.000803745	-0.00199781	0.00212593	-0.00181049	0.000162833	0.0021	0.00424159	-0.00149211	0.0476553	0.00468799	-0.0128958	-0.00653267	-0.000233437	0.019074	-0.00223785	0.0120228	-0.00406642	0.00551829	-0.00307353	0.00022365	-0.00450488	-0.00208353	-0.000381578	8.50268e-05	-0.000939186	4.36943e-05	0.000171337	-0.00260054	0.00161002	-0.000760944	14.3804

## Sheet: Adult fish
Family	Sex	Treatment	Replicate	CVA1	CVA2	CVA3	CVA4	CVA5	CVA6	CVA7	CVA8	CVA9	CVA10	CVA11	CVA12	CVA13	CVA14	CVA15	CVA16	CVA17	CVA18	CVA19	CVA20	CVA21	CVA22	PCA1	PCA2	PCA3	PCA4	PCA5	PCA6	PCA7	PCA8	PCA9	PCA10	PCA11	PCA12	PCA13	PCA14	PCA15	PCA16	PCA17	PCA18	PCA19	PCA20	PCA21	PCA22	Centroid size
T1	male	alarm cues	1	-0.00548224	-0.000915888	-0.00128443	-0.00395254	-0.000974476	0.00227123	-0.0010715	0.00410994	0.00295613	0.00420365	-0.00402043	-0.000946304	0.00433287	0.00682737	0.00324919	0.00567467	-0.00246262	-0.00736878	0.00703894	0.000327091	0.00327991	0.000803103	-0.00892408	0.00329639	0.0148109	0.00634089	-0.00489928	0.00303109	0.0126767	0.000831585	0.00410387	-0.00913752	0.000369258	-0.00190718	0.000676852	-0.0045715	-0.00576755	0.00212372	3.70252e-05	0.00378374	-0.00429124	-0.00572436	-0.00160042	-0.000696854	42.5683
T1	male	alarm cues	1	-0.00200936	-0.00439393	0.00444935	-0.00257272	-0.00477957	-0.00499991	0.00668708	0.00442744	-0.000969496	6.03292e-05	-0.00213718	0.00744231	-0.00771513	-0.00132231	0.0014794	0.00162685	-0.00199321	-0.00533913	-0.000348084	-0.000666566	0.00215026	-0.00243312	0.0240402	0.0128056	0.00562726	-0.0170297	-0.00470391	0.00504653	0.0110009	-0.00187476	-0.0076158	0.00476252	0.00733475	0.00198423	0.00148677	-0.00522369	-0.00120977	0.00365721	-0.00375647	-0.00171611	-0.00376037	-0.00225117	0.000771602	0.00106499	46.2073
T1	male	alarm cues	2	-0.00373164	0.000797552	-0.00378475	0.00325396	0.00341384	0.00174219	0.000590968	0.00453064	-0.00185964	-0.000196167	-0.002858	0.00516405	-0.00761618	-0.00112311	-0.00267293	0.00204178	-0.000460917	-0.000523448	0.00129026	-0.000583732	0.00188638	0.00125133	-0.00879543	0.0004535	-0.000643426	-0.00662994	-0.00616865	0.00132352	-0.00238113	-0.00250151	-0.00136581	0.00177369	-0.000914507	-0.000798472	-0.00499103	-0.00738315	-0.00211222	0.000726885	0.00396374	-0.00098368	-0.00288956	0.00208713	0.000231561	-0.000995196	43.6983
T1	male	alarm cues	2	-0.00467801	-0.000259646	0.00136219	0.00687896	-0.00556578	-0.000982564	0.00321162	-0.00186423	-0.0012126	-0.00162716	0.00163554	0.00411143	-0.00522757	0.0020669	-0.00106669	-0.00202237	-0.00325951	-0.000111653	0.000593458	0.000931174	0.00159963	-0.00128851	0.0220301	-0.00134696	-0.00776631	-0.00575945	0.00886264	-0.000844955	-0.00210787	-0.00397918	0.00472442	-0.00148375	0.00606159	0.00352527	0.00131971	-0.00102918	0.00284876	0.00202621	0.00114894	-0.00278407	-0.00409398	0.00160521	0.00038941	-0.000569895	53.3313
T1	male	control	1	-0.00177729	0.00293709	-0.00157142	-0.00224718	-0.00261198	0.00302682	0.00336994	0.00036663	-0.00291479	0.00375856	0.0009599	-0.012141	0.00138626	-0.00148525	0.00282345	-0.00548272	0.000363559	-0.00324092	0.00439187	0.00243147	0.00162637	0.00138077	0.0290398	-0.0118974	0.00909525	-0.00449813	-0.00148244	0.00828294	0.000666829	0.00181665	-0.00159241	-0.00948222	-0.00455768	-0.00711285	-0.000241863	0.00484562	0.00125913	-0.00342543	0.00187947	0.00249758	-0.0014639	-0.00256052	-0.00123172	-0.000216395	46.0653
T1	male	control	1	-0.00226136	0.00429575	-0.00282485	0.00219259	0.00341579	-0.00317426	0.00126067	-0.00334148	-0.00495661	0.00501472	-0.00324449	0.00409145	-0.00451703	-0.000303307	0.00419057	0.000431488	0.000472829	0.00360876	0.000759822	0.00195583	-0.00395054	0.00149394	0.0119371	0.00559108	0.00582874	-0.00649371	-0.000963466	0.0039872	-0.00151131	0.00291519	0.00878402	0.00450136	-0.00225055	0.00720658	-0.00446333	-0.000790147	-0.00248115	-0.00698285	9.22761e-05	-0.0021339	0.000873674	0.00240734	-0.00294957	0.000422939	44.331
T1	male	control	1	-0.00509431	0.00615634	0.00148589	-0.00363001	-0.000564165	0.00569324	-0.00111478	0.00121531	-0.0069593	0.00105903	0.00122048	0.00057161	-0.00435683	-0.00180737	-0.00312149	-0.000449597	-0.00110021	0.00251099	0.00357259	0.00116862	-0.00112271	-0.00206205	0.0221525	0.00213678	0.00126868	-0.00521579	-0.00621464	0.0048784	-0.00938661	-0.00149637	0.00396962	-0.00477213	-0.000542948	-0.00114241	-0.00472523	-0.000395628	-0.00278269	-0.0003824	0.000286702	0.00532262	-0.000567343	0.0041001	0.00211756	0.000396103	43.9877
T1	male	control	1	-0.000736283	0.00872742	0.00362141	-0.00901855	-7.3948e-05	-0.00433271	-0.00562846	-0.000992753	0.00451511	0.00221511	0.00533064	0.000161426	0.00507132	0.00997246	0.002363	-0.00112377	-0.00382462	0.00180963	-0.000867354	0.00123253	-0.0033403	0.00279151	0.0128845	0.00669788	0.00965873	0.0273061	-0.00472948	0.00843649	0.018526	-0.00253161	0.00347987	-0.00464495	-0.00237705	0.00909062	0.00495258	0.00575423	-0.00249024	0.000943877	-0.00459352	0.00349974	0.00327697	0.00198668	-0.00255818	-0.00082757	44.5438
T1	male	control	2	-0.00213825	0.00192097	-0.00278949	-0.00145713	0.000124668	0.00245574	-0.00330946	0.00156917	0.00393219	0.00947517	0.00340337	-0.00423546	0.00325606	-0.0083637	-0.000441329	-0.00714778	0.000539938	0.000171328	-0.00243322	-0.000716585	0.00113612	-0.00770836	-0.000661572	-0.0123495	0.00313838	-0.00713927	-0.000295952	-0.000467211	0.0120811	-0.00475482	0.00746709	0.00825134	-0.000939595	-0.0101412	-0.000559287	0.00442984	0.00801125	-0.00373024	0.000631487	0.00529717	-0.000237041	0.000266471	0.00342619	0.00164481	42.4238
T1	male	control	2	0.000875105	-0.000320785	-0.00426135	0.000176532	-0.00669438	-0.00128086	-0.00676594	0.0024122	0.00419976	0.0120019	-4.21357e-05	-0.00266213	0.00265223	-0.00331999	-0.00254738	-0.00229313	-0.00686247	-0.000397364	-0.00238245	0.00171205	0.00151798	-0.00145772	-0.000461686	-0.0163175	0.00618324	0.00821691	-0.00379352	-0.00288676	0.0110972	-0.00151998	0.0101586	0.00608161	-0.00112385	-0.00803445	-0.00414479	0.00304762	0.00864792	0.00374805	-0.00342854	0.0023067	-0.00366222	0.000920625	-0.00197746	0.00027404	47.42
T1	male	control	2	-0.00194295	0.000335113	0.00463942	-0.00296327	0.00173505	0.00160162	0.00511663	0.00251101	0.00535899	0.000265332	-0.00153051	-0.00468585	-0.00500521	-0.000643105	-0.000400514	-0.00626644	-0.00297456	0.000514322	0.000393775	0.00235072	-0.00106613	0.000734896	0.0194838	-0.0180639	-0.00627629	-0.00286507	-0.00384958	-0.00171632	0.0105376	0.000544371	-0.0111868	-0.00229873	0.00521319	0.00220122	-0.00331353	0.00374194	0.000185098	-0.000835625	0.00109967	0.00305004	-0.000344218	0.00117149	-0.000922957	-0.000126326	43.725
T10	male	alarm cues	1	-0.00684586	0.00180429	0.00498793	0.00133543	0.00675528	-0.00231598	-0.00212699	-0.0024294	0.00147305	0.00145011	-0.00388011	0.00742358	-0.00426816	0.00377932	-0.00170908	-0.00466901	0.000211344	-0.000661141	0.000749047	-0.00551765	0.00125561	-0.00313498	-0.00369427	-0.00324939	0.00077546	0.00184213	0.0128848	0.000397699	0.0166297	-0.000772107	-0.000177543	0.00230038	0.00397913	0.00528943	-0.00250171	-0.00677965	-0.0021458	-0.00338085	-0.000772105	-0.00056727	-0.00071194	0.00192128	0.00481144	-0.00178095	50.6201
T10	male	alarm cues	1	-0.00599518	-0.0041009	0.0009068	-0.00251992	0.00234365	0.000698014	0.000243385	-0.00140405	0.00132834	-0.00309728	-0.00622259	-0.00340873	-0.00186464	-0.00226595	0.000461246	-0.000642196	-0.00111664	-0.00119027	-0.00364013	-0.00315436	0.000912195	0.000594331	-0.020729	-0.0145407	-0.00947311	-0.0137168	0.00878545	0.00510021	0.00610667	-0.00128695	-0.00751462	-0.000838777	-0.00121698	0.000586727	-0.00323206	-0.00121038	-0.00257392	0.000145093	-0.00238613	0.000696406	-0.000285367	-0.000997262	0.000545724	-0.000607166	45.007
T10	male	alarm cues	1	-0.00498028	0.00847769	0.00267357	0.00521769	0.00149359	0.00081888	-0.0033658	-0.00201486	-0.0017975	0.000224255	-0.00624546	-0.0012801	-0.00213239	-0.00210416	-0.00196079	0.00261734	0.000695438	0.00205955	-0.00356956	0.0015525	0.00335095	0.00437999	-8.32703e-05	-0.0231083	-0.00172029	0.00103193	0.0126528	0.0182657	-0.00733411	0.00541144	0.00391921	0.000631722	0.00093305	-0.000996752	-0.00293968	-0.00703566	-0.000537924	0.00141717	0.00324149	-0.000409333	0.00121802	0.00298895	-0.00199961	-0.00208081	46.0839
T10	male	alarm cues	1	-0.000675676	0.0107686	0.00049159	-0.000281787	-0.000910145	-0.00202769	0.0026826	0.00147521	8.28152e-05	0.00327006	-0.005652	-0.00626012	0.00914707	0.000575369	0.00141637	0.00435146	-0.00182045	0.00228042	-0.0103748	-0.00114692	0.000411011	-0.00183111	-0.0165903	-0.0305131	0.0210804	-0.00439696	0.00495317	0.0195518	0.000762217	0.00775941	0.00802928	0.00839391	-0.00338857	0.00719242	0.0043524	0.00325534	0.00238653	0.00344886	-0.000371826	0.00265192	0.00205364	0.000179703	-0.000437299	0.000221168	41.2254
T10	male	alarm cues	1	-0.00701234	-0.000324853	-0.000999513	0.00152702	0.0016379	0.00167433	-0.00393824	-0.000133663	-0.00272109	0.00368996	-0.00450294	-0.0059451	-0.00671371	-0.00160745	0.00221459	-0.00215125	-0.00490759	-0.00306664	-0.00480458	0.00222536	0.000605844	0.00141795	0.00114955	-0.0221127	-0.00526698	-0.00374233	0.0103464	0.0129262	0.00376845	-0.00320956	-0.00299291	-2.82022e-05	-0.00368482	-0.000804437	-0.00477515	-0.00248817	0.000334896	-0.00256012	-0.00098022	0.00174104	-0.00451374	0.000764462	-0.00298467	0.00113018	51.5813
T10	male	alarm cues	2	-0.000565454	-0.00180921	-0.0013556	0.00262881	-0.00173881	-0.00129817	0.00923303	0.000366888	-0.00148944	0.0047679	0.000902454	-0.00370202	-0.00435979	0.0017814	0.00109299	0.00119773	0.00183349	0.000243822	-0.00259299	0.00422314	0.00144496	-0.00240887	0.0132764	-0.00482329	-0.00234157	-0.0153939	-0.00685001	0.00119121	-0.000459081	0.0105047	0.00164617	0.00192213	0.00217515	0.000390032	0.0074881	9.47664e-05	0.00319022	-0.00223639	0.00197115	-0.000987773	-0.00267079	0.000151874	-0.00120896	0.00154888	38.7255
T10	male	alarm cues	2	-0.00423653	-0.00145656	0.000389503	0.0004167	0.00205371	0.00100046	-0.00121697	-0.000399888	-1.7557e-06	0.00171933	-0.00945941	-0.00386128	-0.00501852	-0.00507833	0.0010495	0.00316969	-0.000469211	-0.00480709	0.00222691	-0.00127239	0.00141944	-0.0036149	-0.00780061	-0.0209164	-0.00222107	-0.010755	-0.000524398	0.00843586	0.00107128	-5.58837e-05	0.000684926	0.00241163	0.00364062	-0.00281583	-0.0062175	-0.00633824	-0.00264507	-0.00267435	-0.00146932	0.00116734	-0.00278121	-0.00350862	0.0015881	0.00091315	41.7608
T10	male	alarm cues	2	-0.00118944	0.00272313	0.00293486	0.000283703	-0.00221425	0.00513123	0.00436634	-0.00515149	0.0073432	0.00430704	-0.00453032	0.00304581	-0.00468406	0.00865883	0.00107497	-0.00429741	-0.00152004	0.00280647	0.00124972	-0.00369577	-0.00676448	-0.000331169	0.0218021	-0.00623583	-0.0205576	0.00567818	0.00593818	-0.0134652	0.0139067	0.00916082	0.0068017	-0.000750709	-0.00202165	0.0145283	-0.00851888	0.00563494	-0.00379118	-0.000395894	0.0017386	0.00175264	0.000324835	0.000402024	0.00157559	0.000180342	38.879
T10	male	alarm cues	2	9.08514e-05	-0.000375591	-0.004555	0.00385106	-0.000738679	0.00316661	0.00410128	-0.00517287	0.00411214	0.00429945	0.000415636	-0.0017609	0.00105286	0.00628252	0.00675109	0.00372149	-0.0065523	-0.00411966	0.0031036	-0.00174459	-0.000968012	-0.00286599	-0.00658692	0.00312481	-0.00456187	0.00491025	0.0020447	-0.00218418	0.00335863	-0.00147244	0.0110985	-0.00212505	-0.00181633	0.0119569	-0.00140091	0.0023242	0.00323568	-0.00269661	0.000933877	0.00184866	-0.00526894	-0.00600622	-0.000867634	0.000257572	43.8469
T10	male	alarm cues	2	-0.00288384	-0.00770332	-1.70016e-05	0.000955264	0.000836229	0.000585968	-0.000377656	-0.000143317	0.00873364	0.00319179	-0.00154581	0.0145183	0.00346904	-0.00501408	-0.000445231	0.00349338	-0.00183037	0.00260872	-0.00166099	-0.000166986	0.00349383	0.00062163	-0.0331397	0.0227862	-0.00898245	-0.0103026	0.00733343	-0.0134186	0.00969803	-0.000670985	0.00358719	0.00841141	0.00888652	-0.00238649	-0.00279011	-0.00446958	0.00277714	0.00394012	0.000267131	0.00136392	0.000307075	5.72064e-06	-0.00190908	-0.00177289	47.392
T10	male	control	1	-0.00238051	0.00372702	0.00243894	0.00219566	0.00429428	0.00129364	-0.00190368	0.0010015	-0.00813169	0.000654928	-0.00527864	-0.00736239	0.00472074	0.00121723	0.00154202	0.0019224	-0.00149289	-0.00350764	-0.00224137	0.00223766	-0.00202471	-0.000496224	-0.00886818	-0.0200977	0.0208066	0.00580801	0.010666	0.013816	-0.00975119	0.00348339	-0.000794038	-0.0032357	-0.000943935	0.00211789	-0.00113813	-0.000515267	-0.00297151	-0.00293386	-5.57427e-05	0.00149631	-0.00155286	-0.000376407	-0.000760389	0.00279549	49.2219
T10	male	control	1	-0.0023444	-0.000310907	0.00375891	-0.00126683	0.00301901	-0.00123852	0.000641831	-0.00158369	-0.00113326	-0.000127061	-0.00237712	0.00203239	0.000371945	0.00380067	0.00311502	0.00101088	0.00286181	-0.00201956	0.00020476	0.000111103	0.00141898	-0.000814333	0.00212704	0.00562335	0.00399504	-0.00114231	0.00742325	0.00435674	0.00494825	0.00420895	-0.00146783	-0.000492752	0.00224541	0.00193673	0.00494668	-0.00404348	-0.0041766	-0.00287478	-0.000577522	0.000262438	0.000341378	-0.00167132	0.000386273	7.35775e-05	49.2493
T10	male	control	1	-0.00378997	0.00123164	-7.49475e-05	0.00574866	-0.00394161	0.00118843	-0.0034388	-0.000234491	-0.0058673	-0.00111364	-0.00607782	-0.000163812	-0.00292973	-0.000937962	0.000371731	-0.000839188	-0.00294684	-0.0041451	0.00167054	-0.00266891	0.00291186	-0.00499858	0.0112367	-0.0186582	0.00577346	-0.00553303	0.0132927	0.00497948	-0.00749748	-0.0069769	0.0065428	0.00239488	0.000875984	-0.00108221	-0.00249033	-0.00474318	-0.000466867	0.000330572	-0.00102046	-0.000568914	-0.00533552	-0.0018557	0.00325779	-8.29758e-06	49.8385
T10	male	control	1	-0.00438267	-0.000760745	0.00141548	-0.00225021	-3.35082e-06	0.000949708	-0.00355186	0.000132688	-1.26022e-05	0.000338489	-0.00152342	-0.00287447	0.0062906	-0.000889682	0.00289941	0.00270541	-0.00246521	-0.00196761	-6.66847e-05	-0.00318368	0.00354031	-0.00317615	-0.0170457	-0.00670547	0.00962226	-0.0055077	0.00908579	0.00419318	0.00313666	-0.00572553	0.00373205	-0.00160562	-0.000279414	-0.000591762	0.00248307	-0.0026978	0.000936642	0.000799473	-0.00309833	0.00392782	-0.000674303	-0.00332628	0.00132881	-0.000518324	51.7346
T10	male	control	1	-0.00184789	-0.000720523	-0.00115582	0.00286418	-0.00213707	0.00242402	0.002334	-0.000205614	-0.000563257	0.00140486	0.000578595	-0.000960992	0.000683788	0.00279116	-0.00227722	-0.000767944	-0.0021128	-0.000832026	-0.00559433	-0.00090183	0.000924863	0.000251484	-0.00899836	-0.00485013	-0.00424425	-0.00137132	0.00853538	0.00189951	0.000511472	0.00417483	-0.000112505	-0.00056296	-0.00318784	0.00124551	0.000835855	0.00155807	0.00300416	0.00342131	0.00148334	2.56614e-05	-0.00276514	0.00113633	0.000447558	0.000290308	48.0424
T10	male	control	2	-0.000818086	0.00622765	0.00583615	0.00308646	0.00336105	-0.00100273	0.00152591	-0.000826744	0.00259405	-0.00431622	-0.00350354	-0.00560814	0.000564086	-0.00624355	0.00162713	0.00663425	0.000804937	0.000341692	0.00273863	0.00050667	0.000743365	-0.000943278	-0.00200621	-0.0225621	0.00285981	-0.00330064	-0.00202447	0.0131837	-0.00943718	-0.00187571	0.00148886	-0.000822456	0.00959977	0.0038283	-0.00135191	-0.00500374	0.000746518	-0.00116721	0.00183311	0.000583781	0.00349898	-0.00224538	4.27983e-05	4.05786e-05	41.6959
T10	male	control	2	-0.00570742	0.000271585	-0.00169351	0.00240363	0.00341708	0.00517211	-0.00250951	-0.00167557	0.00288312	0.00450905	0.00119786	0.00341817	-0.0111358	0.00113126	-0.00167783	0.00536486	0.00371769	-0.00143717	0.00443069	0.00227239	-0.00202244	-0.000431085	2.62435e-05	0.00978508	-0.0253388	0.00355791	-0.0109349	0.000613311	0.00209479	0.00350614	0.00764668	-0.00372949	0.00181994	-0.00133371	-0.00490797	-0.00786404	-0.00368167	-0.00347696	0.00478922	0.000986811	-0.00157557	0.00115848	0.000280356	0.00211443	40.4456
T12	male	alarm cues	1	0.00141873	-0.00348452	-0.00138111	1.66113e-05	-0.00569631	-0.00384807	-0.000298557	-0.00443451	-0.00140924	-0.00554764	0.00177179	-0.00325268	0.000436527	-0.00234995	-0.00218481	-0.000286702	0.0019711	-0.00183973	0.0037181	0.000509661	0.000217637	0.00221152	0.00670358	0.0042489	-0.00790368	0.000411302	-0.00307595	0.00267774	-0.00656914	-0.00183993	-0.000985931	-0.00676108	0.00207057	-0.0064325	0.000822409	0.00286836	-6.08226e-05	0.00132351	-0.0027313	-0.00528611	0.000682171	-0.00125653	2.10486e-05	-0.000660749	52.2306
T12	male	alarm cues	1	-0.00507995	-0.00170184	0.0031914	-0.00303995	-0.000130026	-0.00315292	-0.00378011	-0.00466856	0.00281957	-0.00223476	-0.000283407	-0.00157504	-0.000404391	0.00121366	-0.000410933	-0.00160439	0.00191312	0.00145606	0.00149321	0.00207556	-0.00219452	-0.000674433	0.00232927	-0.00477947	-0.0120754	0.00237285	0.00135002	0.000226979	0.00687571	-0.00115446	0.00218979	-0.00424915	0.00596219	-0.0010321	0.00236284	0.00212293	-0.0037542	-0.00263685	-0.0035984	-0.000605578	0.00229012	0.00131878	-8.46647e-05	0.000477239	46.0246
T12	male	alarm cues	1	-0.00515364	-0.00412247	0.00184175	-0.00226742	0.000627574	-0.00837433	0.00750742	0.000314475	-0.000808412	0.00604901	0.00683151	0.00217941	-0.00544996	-0.000120212	-0.000931136	0.00127358	0.00173379	-0.00188823	0.000722397	0.000123828	0.00135236	0.00100599	0.00897451	0.0224401	0.00469517	-0.0136422	-0.0120004	0.0064951	0.017406	0.00489168	-0.00381022	-0.00527641	0.00402322	-0.000323968	0.00425224	-0.00440108	0.0043312	-0.00138641	-0.00255313	-0.00395367	-0.000619528	0.00117508	-0.000376859	0.000630868	49.2223
T12	male	alarm cues	1	-0.00329535	-0.00645927	0.00383511	0.00235881	0.000178017	-0.0043628	-0.00321988	-0.00342742	0.00356356	0.00158477	-0.000794439	-0.0015419	-0.000670003	-0.00352305	0.00436181	0.000419177	-0.000656855	-0.000325806	0.00464016	0.00117374	0.000127923	-0.00275575	0.00374853	-0.00651229	-0.00458239	-0.00536703	0.00550669	-0.00759269	0.00613013	-0.00635815	0.0046639	-0.000935673	0.00960823	-0.000477618	0.000564101	-0.00330504	0.00218908	-0.00484598	-0.0038097	-0.00116306	0.000327181	-0.00271723	-0.00116255	0.00105122	48.3221
T12	male	alarm cues	2	-0.00303477	-0.00339691	-0.000447123	-0.00110628	-0.00241491	0.000903165	-0.0029795	-0.00302781	-0.00141042	-2.94729e-05	0.000918825	-0.00449618	-0.000307711	-0.00445661	-0.00396914	-0.00355748	-0.00314455	-0.00042899	-0.00272367	0.0010159	0.000361362	-0.00241851	-0.00607994	-0.0103522	-0.0100899	-0.00348517	0.00424145	0.00283088	-0.0022694	-0.00293596	-0.00108013	-0.00124893	0.00196456	-0.00642692	-0.001904	0.00408485	0.00368133	0.000479881	-0.00367311	0.00127306	-0.00212779	0.001918	0.0012502	0.000697837	43.4532
T12	male	alarm cues	2	-0.00207377	-0.00204525	0.0017998	-0.00452786	-0.000431019	-9.10519e-05	0.00112347	-0.000210687	0.00378521	-0.00440931	-0.00232402	-0.00277027	-0.0025454	-0.00573007	-0.00448755	-0.00218148	-0.000757466	-0.00131207	0.000463686	0.00307054	-0.00316512	-0.0012824	-0.00230611	-0.0102443	-0.012548	-0.0024573	-0.00988996	0.00409503	0.0017193	-0.00199994	-0.00764629	-0.000984591	0.00898893	-0.00457887	-0.00482521	0.00571624	-0.00276838	0.000755968	-0.00197953	0.000709608	0.00034538	0.00122341	0.000829223	0.00148898	41.6424
T12	male	alarm cues	2	-0.00241264	-0.00336014	0.0021529	-0.00124225	-0.000868414	-0.00228259	-0.000374238	-0.00197732	0.00113092	-0.000216361	0.00351905	-0.000482739	0.00499317	0.000532096	-0.00371064	0.0028077	-0.00223165	-0.000290877	0.000770659	0.000844307	-0.00116345	0.00262132	-0.0174002	0.00849119	0.000327402	0.00645406	-0.000946675	0.000407505	0.00202617	0.00178446	-0.000465124	-0.00890958	0.00479052	-0.000562862	-0.000779892	0.00175381	0.00194595	0.00322543	-0.00280093	-0.00106287	0.000630991	0.00120223	-0.00105311	0.000314433	48.2263
T12	male	alarm cues	2	-0.000952125	-0.00506582	0.00252392	0.00401047	-0.0050727	-0.000145415	-0.00124263	-0.00109141	0.00378643	0.00112307	0.00325568	5.39561e-05	-0.00327718	0.00158999	-0.00216978	-0.00352284	-0.00290314	0.000842921	-0.00309045	0.0014573	-0.0001659	-0.00228394	0.0101315	-0.00853512	-0.0169261	0.00224173	0.00732274	-0.0103921	0.00454661	-0.00199775	0.00121797	0.000969317	0.00479413	1.8653e-05	0.00233494	0.00180886	0.00519522	0.00237488	-0.00105412	-0.000745746	-0.00249814	0.00180272	0.000207555	0.00135007	48.6775
T12	male	alarm cues	2	-0.00274371	-0.00391624	0.00272688	-0.00291751	0.000256574	-0.00326673	0.0014955	-0.00431934	0.000238715	0.00454285	-0.00507327	0.00286797	0.00470084	-0.00253106	-0.000537738	0.00513555	0.00385886	0.000283388	0.00197717	0.00324485	-0.000661622	0.000533455	-0.0120874	0.010572	0.00297119	-0.00738432	-0.00107037	0.00162463	0.00283041	0.0133358	0.00527357	-0.000915969	0.00869027	-0.00455891	-0.000509254	-0.00137145	-0.00341036	-0.00146504	-0.00326702	-0.000786391	0.00232707	-0.000643309	-0.00162604	0.00082618	46.2575
T12	male	alarm cues	2	-0.00453133	0.000963898	-0.00357148	8.41578e-05	-0.000396582	-0.00131814	0.000385864	-0.00676025	0.00528736	-0.000365812	-7.03825e-05	-0.00287146	-0.00189162	0.00140163	0.000818479	-0.00365046	-0.00553371	0.000606669	-0.00405241	0.00215995	-0.00358267	-0.00333096	-0.00801283	-0.0139224	-0.0179896	0.00169972	0.00132303	0.0056101	0.00738623	-0.00503841	0.00577607	0.00299471	0.00315902	0.00650964	-0.000508275	0.00937036	0.00174842	-0.00315978	-0.00228348	0.000637766	-0.00248632	0.00125334	-0.000661647	0.000579533	38.9974
T12	male	alarm cues	2	-0.00326194	0.000898626	-0.00238124	0.00377174	0.00103698	-0.00364941	-0.00315316	-0.00363677	0.000307521	-0.0010931	-0.00168051	0.00216949	-0.00193351	-0.00249329	-0.00300324	-0.00090676	0.00212258	-0.000973081	-0.000356354	-0.00271368	-0.00149237	-0.000476651	-0.013149	-0.00381498	-0.00581618	0.00106944	0.00306835	0.00585183	0.00281801	-0.00264536	0.00477159	0.00184283	0.00073432	-0.00146365	-0.00404775	-0.00131014	-0.00028151	-0.00138315	-0.000214441	-0.0049315	0.000436271	0.00130907	0.00226706	4.50307e-05	52.1849
T12	male	control	1	0.000220071	0.00113006	0.00288756	0.00197121	-0.00203878	-0.00153475	0.00156289	-3.39464e-05	-0.00231499	0.00338478	-0.00211432	-0.00868192	-0.00332318	-0.00403711	0.000794338	0.00622051	0.00170607	-0.00350477	-0.00121513	0.00305134	0.000571323	0.000466509	0.0108454	-0.0160672	0.000638236	-0.00435993	-0.00476216	0.015674	-0.00559061	0.00762541	0.000206743	-0.00183922	0.00245725	-0.00305361	0.000353483	-0.00466217	0.00203287	-0.000188349	-0.000355781	-0.00104048	-0.000334532	-0.00208236	-0.00177521	0.00270628	44.2273
T12	male	control	2	-0.00292065	0.00488143	-0.000305949	0.00350814	0.00434744	-0.00444171	0.000139967	-0.00276261	-0.00285674	-0.00274571	-0.00442494	-0.0069107	0.00690894	0.0019321	-0.00178357	0.00370566	0.000683549	-0.000597054	0.00216605	0.00188008	7.36778e-05	-0.000919964	-0.0229941	-0.022646	0.016795	0.0060834	-0.000169784	0.0123681	-0.00847558	0.00386942	0.00591849	-0.0049207	0.00579343	0.00126595	0.00300825	0.000126293	-0.00174923	-0.0029907	3.06698e-06	-0.00252227	0.000474587	0.000125507	0.000294379	-0.000499105	51.5217
T12	male	control	2	0.00123834	-0.00625481	0.000371062	0.00263601	-0.00257405	-0.00214334	-0.000910051	-0.00321431	-0.00191328	0.000614035	0.00119002	-0.00571217	-0.00147288	-0.00113909	-0.000271534	0.00171339	0.00140231	-0.00451935	-0.00176	0.00190228	-0.000262168	0.00209138	-0.00131931	-0.000764719	-0.00892432	0.00257527	0.00381526	0.00496803	-0.00275596	0.00435593	-0.00364392	-0.00456111	-1.28868e-05	-0.005118	0.00108044	-0.000976864	0.00225607	-0.00024515	-0.0018717	-0.0040643	-0.00140638	-0.00185613	-0.00160071	0.00234066	50.0208
T13	male	alarm cues	1	-0.00198409	-0.00197347	0.000547472	-0.00311896	0.00157424	0.00199721	-0.00202246	-0.000762025	-0.00450527	-0.00266773	0.0013104	0.00139303	0.00220603	-0.000828999	0.00149449	-0.000614314	-0.00015899	-0.00262605	0.00175734	0.00102787	0.00117003	8.8606e-05	-0.0016404	0.0151954	0.00418247	-0.000507921	0.00561647	0.00383066	-0.00428975	-0.00422204	-0.00410026	-0.0040288	2.59791e-05	-0.00362475	0.000998023	-0.000265836	-0.00283429	-0.00160207	-0.00130321	0.00197816	-0.00085226	-0.000987864	3.46111e-05	0.000107733	50.0645
T13	male	alarm cues	1	-0.00208476	0.00199615	-0.00323419	-0.00194289	-0.00377621	0.00176703	0.000230973	0.0067592	0.000912196	-0.00174172	0.0114114	-0.00376867	-0.000798101	-0.000892889	-0.00401043	0.011319	0.00129408	5.27133e-05	0.0017227	-0.00291307	-0.00213044	-0.00318502	-0.0154764	0.00925791	-0.00336987	-0.00334455	-0.0279696	0.00256646	-0.00483796	-0.00789474	0.00768827	-0.00794174	-0.00345418	0.000853688	0.00343745	-0.00229618	0.00286147	0.00632688	0.00141735	0.0014278	0.00111527	0.000306466	0.0031289	0.00328912	36.0859
T13	male	alarm cues	1	-0.00381118	-0.000593804	-0.00126661	0.00152705	-0.00166403	0.00128467	0.00364592	-0.00277553	0.00233017	-0.00742844	-0.0017331	0.00422658	0.00103629	-0.000209759	0.00182492	-0.00213986	0.0049126	0.000509478	-0.00379275	0.00156964	-0.00136669	-0.00010617	-0.00301421	0.00548442	-0.0151744	-0.01109	0.0106162	0.00252833	-0.00120134	-0.00100358	0.000173018	0.00331208	0.00244436	0.000210633	0.00415099	0.00473579	-0.005501	-0.000289477	0.00361748	-0.00208234	0.00157553	-0.000187946	5.01333e-05	0.000507881	41.5031
T13	male	alarm cues	1	0.00017633	-0.00147791	-0.00103346	-0.00229738	0.00679596	0.00145271	-0.00431865	-0.00197805	0.00107399	-0.00196031	0.00263648	-0.00140516	0.00671185	-0.00316081	0.0038689	-0.00120992	0.000193148	-0.00320006	0.00206695	-0.000422816	0.00116291	0.00103564	-0.0220239	0.0123542	0.00544696	0.00746516	0.00701459	0.00386613	0.00122993	-0.00784541	-0.00471367	-0.0029602	-0.00109591	-0.00372319	-0.000197751	0.000449192	0.000172393	-0.00463523	0.00018291	0.00215585	0.00140469	-0.00323616	-0.000623089	-0.0004785	49.7964
T13	male	alarm cues	2	-0.00114701	0.0019725	-0.00287259	0.000532734	0.000719579	0.000320474	-0.000675065	-0.00416399	-0.00430063	-0.00519096	-0.000115524	-0.000952356	-0.00232312	0.00195214	0.000529109	-0.00142311	-0.00267404	-0.000658131	-0.0016086	0.00289291	0.000100187	0.00161069	0.00131146	0.000206083	-0.00638144	0.00400171	0.00431922	0.0103419	-0.0097592	-0.00349346	-0.0020946	-0.00159183	-0.00136491	0.00187414	0.00116229	0.00294433	-0.00205065	-0.00184081	-0.000423874	-0.000736123	-0.00222181	0.00131608	-0.00163501	-0.000997946	48.3593
T13	male	alarm cues	2	-0.0061077	-0.00404733	-0.0020481	-0.00696214	0.00220247	-0.00319225	-0.00178552	-0.00406049	-0.00276139	0.00413807	0.00461894	-0.00162597	0.0028333	-0.000183826	0.00493773	-0.000849512	0.00211236	0.000172715	0.00103248	0.00828203	-0.00496079	-0.00398188	0.00120013	0.018688	0.00081355	-0.00523114	-0.00710365	0.00252163	0.00592402	-0.00135551	0.0066183	-0.00225948	0.00450253	-0.00339756	0.00703111	0.00730041	-0.00381657	-0.00974734	-0.00480185	0.00243812	0.000418865	0.000787393	-0.00285054	0.00420596	45.4565
T13	male	alarm cues	2	-0.00330087	-0.00304956	-0.000275727	-0.0034164	0.00141829	0.001683	-0.0022131	0.00283146	-0.000659073	0.000705483	0.0073723	-0.00178936	0.00359231	-0.00255008	0.00113711	-0.00332703	-0.002179	0.000960962	0.0016903	0.00030417	4.91595e-05	0.000601285	-0.00314687	0.0111778	0.005642	-0.00270381	0.000289617	-0.00585663	0.00393918	-0.00987768	-0.00333595	-0.00656804	-0.00194828	-0.00340147	0.00040244	0.00255617	0.00299285	-0.00103273	-0.000753917	0.00329909	0.000546564	0.000879753	-0.00082383	0.000413126	48.6617
T13	male	alarm cues	2	0.000133735	-0.00525289	-0.000126577	-0.00442291	-0.00076895	-0.00296845	-0.00178811	-0.0013237	-0.000108204	0.00274728	0.00147513	0.000147171	0.0032381	-0.00243579	1.41618e-05	0.0031698	0.00192035	-0.00120188	-0.00311519	0.00107069	0.000859781	0.00218039	-0.015358	0.0147804	-0.000468792	-0.00275811	-0.00117928	0.00412991	0.00503578	0.00472352	-0.00230877	-0.000365391	-0.000806515	-0.00609835	0.0025793	-0.000741544	0.000752229	0.00109783	-0.00392683	-0.000643202	0.00152827	-0.000702169	-0.00194195	0.000880386	46.9985
T13	male	control	1	-0.0013895	-0.000906965	-0.00482229	-0.00188875	-9.5362e-05	0.000765513	0.00643256	-0.00289923	-0.000714595	-0.000549526	0.00463504	-0.00711156	7.56369e-05	0.00421963	-0.000815773	0.00380233	0.0038052	0.000558035	-0.00261843	0.00301974	-0.000531574	-0.000890328	-0.0124082	0.00356849	-0.0118945	-0.00701533	-0.0123645	0.00589418	-0.00420732	0.00912177	0.00209214	-0.00551471	-0.00298692	-0.00023921	0.00925205	0.00438757	-8.43866e-05	-0.00170912	0.00156038	-0.000194952	-0.000205205	0.000309257	-0.000292454	0.0012544	40.0034
T13	male	control	1	-0.00391275	0.000543158	-0.00119021	-0.00360828	-0.00293347	-0.000740803	0.00264216	0.000695809	0.00116428	-0.000225124	0.0012572	0.000192354	-0.00920472	-0.00325826	-0.00172587	-0.0039105	0.000586685	0.00036688	-0.00100779	0.000180446	-0.00198871	0.00517471	0.0212119	0.00444804	-0.0146521	-0.00897991	-0.00788567	0.00693818	0.00923814	-0.00138916	-0.00695719	-0.00302567	-0.00359149	-0.00193303	-0.00604259	0.00200083	-0.00152356	0.00159027	0.000306274	-0.00188222	0.000772798	0.0026706	-0.00156877	-0.0002913	39.5005
T13	male	control	1	0.00101148	0.00436657	0.000526721	-0.00400834	-0.00248828	0.000916247	0.00524443	-1.19592e-06	0.00272331	-0.00310167	0.00149114	-0.00254202	-0.00610568	0.00407345	0.00104663	0.00424664	0.00222317	0.00192729	-8.66883e-05	-0.00167483	0.0034364	-0.00239332	0.0158716	-0.0035631	-0.0126723	-0.00891282	-0.0137716	0.00530789	-0.000260902	0.00281439	0.000726501	0.000505424	-0.00179708	0.00478961	0.00849441	-0.00260609	-0.000991544	0.00191138	0.000663013	0.00223909	0.000966832	-0.00126018	0.00192964	-0.00184335	36.3359
T13	male	control	1	0.00082681	-0.0010275	-0.00184827	0.00315788	-0.00480767	0.00045195	0.00664324	-0.00193002	0.00399275	-0.00212248	0.00730882	0.000773517	0.00356121	0.00710885	-0.000368587	0.00705422	0.00112678	0.00086705	-0.00151231	0.00278262	-0.00126769	-0.00286772	-0.00909388	0.0124603	-0.0117203	0.00166064	-0.00782496	-0.00414803	-0.00493301	0.00473033	0.00972565	-0.00288132	0.00445446	0.00617533	0.0112305	0.00413805	0.00214354	0.00329674	0.00275119	-0.00096555	-0.000779086	-0.000766588	-5.69582e-05	0.00187733	42.439
T13	male	control	1	-7.53719e-05	0.00166245	0.000136761	-0.00240839	0.000417584	0.00104573	-1.69837e-05	-0.00350515	0.00222349	-0.00231855	0.00179308	4.1465e-05	0.00706941	-0.00217539	0.00230147	-0.00184178	-0.00117671	-0.00140737	-0.00292185	0.000329796	-0.00117512	-0.00132804	-0.00990846	0.00666158	0.000119992	0.0029035	0.00820414	0.00753644	0.00137789	-0.00389932	5.65645e-05	0.0017661	0.0014181	0.000848752	0.00115107	0.00685207	0.000740616	-0.000761103	-0.000661654	0.00221037	0.00121865	-0.00162085	0.00018605	0.00049418	44.7792
T13	male	control	2	-0.00398602	-0.00162414	0.00144115	-0.00235265	-0.00523974	-0.00104264	-0.000940134	0.00125404	-0.00203167	0.0020543	0.00490037	0.000792167	-0.00285226	0.000537683	7.20647e-05	0.00273334	0.00149836	-0.00211434	-0.00198084	-0.00221548	-0.000968994	0.000488381	0.0104844	0.0138454	-0.00392696	-0.00569888	-0.00121752	0.00547937	0.00721378	-0.001239	0.00158892	-0.00442326	-0.00429577	-0.000595883	0.00159603	-0.00252506	0.000204764	0.00338553	-0.00222267	-0.000824373	6.10175e-05	-2.27328e-05	0.000690473	0.00228833	47.8272
T13	male	control	2	-0.000656325	0.00214768	0.00636693	-0.000334427	0.00222421	0.00280614	-0.00641309	-0.00327801	0.00243283	-0.00255102	0.00166925	-0.00100197	-0.00395667	-0.00355005	0.00331153	0.00523604	0.00243824	0.000626028	-0.000515025	-0.00157562	-0.00159432	0.00387774	0.00446714	0.00319202	-0.0185855	0.00598577	0.00721341	0.00791845	-0.00280307	-0.0034349	-0.00157116	-0.00348562	-0.00154112	0.00320937	-0.0038953	-0.00686012	-0.00128364	-0.00035714	0.000346972	0.00141579	0.00511092	-0.00113621	-0.00137729	0.00111378	46.0085
T13	male	control	2	-0.00357764	0.00625427	0.0024664	0.000320104	-0.00374272	0.00283479	0.00165231	0.00288713	0.00454575	-0.00692539	0.000778324	0.00256138	-0.0014328	0.00214489	-0.000613209	0.00311064	-0.00466316	-0.000487555	0.00496344	0.0041332	-0.00313407	0.00171494	0.0165356	-0.00226432	-0.00462408	0.00983212	-0.00837634	0.0044427	-0.00417855	-0.00886572	0.00231699	-0.00653937	0.00903486	0.00673581	-0.00325384	0.00309276	-0.00478047	0.0049358	0.00329736	0.00192937	-0.000762941	0.00059037	-0.00198257	0.00024545	43.5524
T13	male	control	2	-0.00279049	0.000987749	0.000571824	-0.000606506	0.00234872	0.00487229	-0.000219205	-0.00230893	0.000313295	-0.00321107	0.000343863	0.000738815	-0.00178962	0.0017297	-0.000454038	0.00281859	-0.00148726	-0.000704076	0.00220737	-0.000575089	0.000723985	0.000757568	-0.00788609	0.00538371	-0.0106406	0.00269895	0.00132376	0.00308827	-0.00511618	-0.0013859	-0.000718504	-0.00572615	0.000478859	0.00278811	-0.00216123	-0.00220092	-0.00224029	0.000309115	0.00151892	0.00262039	-0.000861235	-0.000340526	0.000538878	-0.000969553	43.5723
T2	male	alarm cues	1	-0.00918434	3.47473e-05	-0.00576621	-0.000187606	-0.00227127	-0.00191062	0.00142938	0.00265192	-0.00409888	0.00273477	-0.00145208	0.000214826	-0.000809995	0.00370537	-0.000600049	-0.00517234	0.00231783	-7.43268e-05	0.00284199	-0.00222218	-0.000209185	0.00195851	0.00627943	4.39812e-05	0.0107047	-0.0123604	0.00023137	-0.00162645	0.0113354	-0.000931906	0.00485723	-0.0065163	-0.00753121	-0.00317733	-0.000926395	0.00109875	-0.00428419	-0.00101398	0.00114739	-0.00308265	-0.00168672	0.00186399	0.000526593	-0.00105481	54.5025
T2	male	alarm cues	1	-0.000817521	-0.00195992	-0.00159143	-0.00182933	0.00203016	4.1284e-05	-0.00183051	0.00433558	-0.000599946	-0.000513312	-0.00150004	0.00129011	0.00342343	-0.00181425	0.00328078	0.00221584	0.00161443	0.000697838	0.00552043	0.000460735	-0.00162107	-0.00247929	-0.00682531	0.00396014	0.0128162	-0.00579514	-0.00733129	-0.00973701	-0.00141431	-0.00644186	0.00394755	0.000534723	0.00155157	-0.00112411	0.000103769	-0.000873659	-0.00424716	-0.00278931	-0.000155205	0.00150867	0.00128688	-0.00179759	-8.37536e-05	0.00127108	44.5785
T2	male	alarm cues	1	0.00753875	0.00062089	-0.00281943	-0.00692916	0.00183561	0.0018846	0.000596951	0.00161006	-0.00470821	-0.00134304	-0.00492297	0.00766895	5.31358e-05	-0.000306606	-0.00307742	0.000717493	-0.00322761	0.00109809	-0.00113369	0.00288089	-0.000258919	-0.00128519	-0.00642287	0.0144798	0.00788436	0.00399571	-0.0117121	-0.00142857	-0.0113852	0.00459387	-0.00579593	0.00990413	0.000609841	-0.000904007	-0.00256831	0.00330734	-0.00475328	0.00145947	-0.00305201	0.00343861	-0.00166591	0.00208212	2.58074e-05	-0.00101315	39.0784
T2	male	alarm cues	1	-0.000939887	0.000187993	-0.00419403	-0.00672464	0.000794877	0.00207806	0.00342907	0.00392237	-0.00197167	0.00422325	-0.0013288	0.0028617	-0.00268404	0.00253843	0.00226295	-0.000846111	5.19186e-05	0.00113897	0.00272641	0.00215148	0.000708737	-0.000603586	0.0112947	0.0127524	0.00733461	-0.00970971	-0.013764	-0.0044594	0.00487832	0.00275457	-6.21831e-06	0.00168341	-0.00390827	-0.0010053	0.00122379	0.000950107	-0.00458329	-0.00214585	0.000127626	0.00395152	-0.00160814	0.000343741	-0.0012175	-0.000763492	40.8595
T2	male	alarm cues	1	-0.00112871	-0.00104023	-0.00373021	-0.000728927	0.00127122	-9.7055e-05	-0.00412134	0.000483699	-0.00209429	-0.00381634	-0.00297211	0.00251022	-0.00507108	0.000587476	-0.00244863	0.000927479	-0.000452311	-0.00152559	-0.000712603	0.00261316	0.00126609	0.00116209	-0.0093589	4.52401e-05	-0.00761122	0.00380558	-0.00430649	0.00515192	-0.00503054	-0.00281003	-0.00333743	0.00197591	-7.17078e-05	-0.00429193	-0.000241922	-0.00249256	-0.00467842	0.000313355	-0.000494149	-0.00105338	-0.00248673	0.00166288	-0.000887887	-0.000677237	49.0904
T2	male	alarm cues	1	0.00468087	0.00126573	-0.00276181	0.000913443	0.00116557	-0.00109895	-0.000477859	0.00110945	0.00163517	-0.000142382	0.00351811	-0.00753987	-0.00153067	0.00298991	-0.00163513	-0.000341996	0.00178348	-0.001264	0.00212981	-0.00361614	0.00124782	0.00149092	-0.00227946	-0.00913735	-0.00055798	0.0101521	-0.00994471	-0.000918943	0.0018544	0.000441245	-0.00294628	-0.00482695	-0.0072755	-0.000905304	0.00170513	-0.00142947	0.00315278	-8.14446e-05	0.00149846	-0.00233433	0.00060057	-0.00125966	0.00163096	-0.00109991	43.139
T2	male	alarm cues	1	0.000279176	-0.00465695	0.000291545	0.00067539	0.00711335	-0.001863	-0.00375804	-3.67939e-05	0.00346801	0.00564392	-0.00366023	-0.000653088	-0.000228541	2.33486e-05	0.00248469	0.000734277	0.00150853	-0.000146676	0.00910298	-1.49779e-05	-0.0023376	0.00155528	-0.00963147	-0.00109121	0.00552165	0.00744048	-0.00582622	-0.014779	0.00868059	0.00147162	0.00184722	-0.00375891	0.00267737	-0.000557482	-0.00661573	-0.00485677	-0.00237373	-0.00685733	-0.000382132	-0.000954682	0.00148023	-0.00195753	-0.0016569	0.000297009	49.9518
T2	male	alarm cues	2	-0.00652917	-0.000915146	-0.00606027	0.00529534	0.00538844	-0.000747109	0.00202025	0.0102047	0.000143625	-0.00177134	0.00535152	0.00233275	0.00269705	-0.000360768	0.00199767	-0.00467493	0.00159799	0.000960992	0.00351248	-0.00361202	-0.00033582	-0.00142773	-0.0163686	0.0024799	0.0204839	-0.0122827	-0.00176562	-0.0134587	0.00822409	-0.0169008	0.000772013	-0.00196261	-0.00389857	0.000866823	0.00167316	-0.000938729	0.00094355	-0.00287279	0.00682683	-0.00202854	-0.000344498	0.000849	0.00167066	0.000309276	48.7119
T2	male	alarm cues	2	-0.00593369	-0.00144854	-0.00276245	0.00210349	-0.00370591	0.00307043	9.03035e-05	-0.00067954	-0.00219561	9.3375e-07	0.00563397	-0.00584048	0.0028937	0.0017191	-0.00125128	0.00171616	0.00319527	0.00238282	0.00761116	0.00176264	0.00369337	0.00446036	0.00474327	0.00436657	-0.00322962	-0.00561202	-0.00158569	-0.00548541	-0.00755545	0.0010317	0.00727557	-0.0173767	-0.00254475	-0.00810377	0.00359846	-0.00179354	0.000948026	0.000757749	0.00363311	-0.000434284	0.000573868	0.000438566	-0.00180591	-0.00207538	52.5073
T2	male	alarm cues	2	0.000266834	0.00157781	-0.00121351	0.00535191	-0.00133386	-0.000971474	0.00235026	0.000393003	0.00160175	0.00177343	0.000917242	0.00675702	-0.00177372	-0.00228064	-0.000865221	-0.000408236	0.00123529	-0.00178088	-6.37525e-05	0.000784371	-0.00435434	-0.00104843	0.00608463	0.00962058	-0.00109335	0.00221568	-0.00112036	7.94875e-05	0.00202309	-0.000713507	0.00523253	0.00501499	0.0040054	0.00192207	-0.00468772	0.00162456	0.000479858	-0.000135575	0.00345658	-0.00348802	-0.000589823	0.000642648	0.000606602	0.00264537	52.9393
T2	male	control	1	-0.00386145	-0.00109264	-0.00327481	0.00313731	-0.00551875	0.00252927	-0.00183466	0.00305268	-0.000449114	-0.00136194	-0.00693076	0.0040359	0.00488585	-0.000623227	-0.00146792	-0.00301736	0.00354741	-0.00207704	0.00199061	5.24238e-05	-0.00105985	-0.00144222	-0.00141884	-0.00619316	0.00574829	-0.00498161	0.00891854	-0.0068049	-0.000361499	-0.000928945	0.00744008	0.00205751	0.000900641	-0.0078038	-0.00276987	0.00275094	-0.00668825	0.00249366	0.00305771	-0.00178198	-0.00133765	-0.000845131	0.00160649	0.000950778	46.6003
T2	male	control	1	0.00279296	0.00595	0.00277874	-0.00274601	-0.00238663	-0.00184681	-0.00228216	-0.00201843	-0.00546896	-0.00223375	0.000356945	0.00361813	-0.00481886	0.00689251	-0.000225749	-0.000445663	0.00337957	-0.00272556	0.00500554	-0.000516269	0.000826995	-0.000248946	0.0371818	0.0126079	0.00373314	0.0137071	-0.0036718	0.00800121	-0.00237489	0.0025437	0.000936893	-0.0027256	-0.00153442	0.000575589	0.0038977	-0.00354566	-0.00625359	-0.000739534	-0.00148086	-0.00154353	-0.000153324	-0.000252786	0.00248464	-0.00105719	45.7526
T2	male	control	1	0.00362319	0.00134007	-0.000468712	-0.00266272	-0.00119018	0.000292269	0.00112778	0.00152989	0.00274852	-0.00326326	-0.0034264	0.00123896	-0.00261402	-0.00148462	-0.0013532	-0.00241743	-0.00156986	0.000902248	0.00440537	0.000592918	0.00379209	0.00191932	0.0133537	-0.00467875	-0.00107267	0.000629271	-0.00776242	-0.00288029	-0.00164128	-0.0017653	-0.00570066	0.00154594	0.00268667	-0.00337449	-0.0019455	-0.000278918	-0.00129277	0.00203672	0.000269509	0.000765881	-0.000134669	-0.000459241	-0.000487456	-0.00387529	41.1945
T2	male	control	1	-0.00262609	0.001685	-0.00120388	0.000618014	-0.0030002	-0.00164687	0.0034854	0.00110564	-0.000521554	-0.00111668	-0.000695795	0.0012944	-0.00364371	0.00309551	-0.000488996	0.000125901	0.00194428	0.00162512	0.00340078	-0.00202421	0.00101709	0.00179878	0.0145736	0.000172207	-5.90187e-05	-0.00793205	-0.00519539	-0.00201842	0.00256714	0.000988029	0.00281179	-0.00375576	-0.00204694	0.00195619	0.000835306	-0.0020846	-0.0023119	0.0015448	0.00136675	-0.00264542	0.000315894	0.00058883	0.000486973	-0.00187395	46.6964
T2	male	control	1	-0.00695395	0.00367556	-0.0010981	-0.00277169	0.00341693	0.000695423	-0.00376974	0.00396032	-0.000494986	-0.00388608	0.00142195	0.00488671	0.00124076	0.00265698	-0.00252733	0.00194374	0.001907	0.000811363	-3.39862e-05	0.000633376	-0.00143412	0.00101957	-0.0169617	0.0084232	0.00379543	0.00398771	-0.00435739	0.00524842	0.00285152	-0.00550085	0.00116114	-0.00332912	-0.000219619	-0.000252155	0.00138732	-0.00145004	-0.00682186	0.00141111	0.00198583	0.00110641	0.00135412	0.00339146	0.000539102	0.000252313	41.7416
T2	male	control	1	-0.00107633	0.000304202	0.000624375	0.00235631	0.000870561	0.00243484	-0.00579294	0.005718	-0.000600885	-0.00133958	0.00235948	-0.000579398	0.00178639	0.00288697	-0.00187179	0.00314047	0.000917905	0.00100311	0.000650767	-0.000503993	0.00114328	-0.00373246	-0.0114899	-0.00879252	0.00477107	0.00589883	-0.00150127	-0.00796877	-0.00498858	-0.00545795	0.00458039	-0.0007391	-3.36871e-06	-0.00145347	0.00516378	-0.00476747	-0.000369516	0.00183846	0.00176407	0.00215292	-0.000374602	0.00105073	0.00222598	0.00134547	42.025
T2	male	control	2	0.00120684	0.000841346	-0.00290669	-0.00692645	0.00672467	-0.00255696	0.00358299	0.000370603	0.00138925	-0.00190302	-0.00309416	0.000346764	-0.00727526	0.00281639	0.00312074	0.00299389	-0.00105653	0.0011421	0.00529192	-0.00177465	0.00296038	0.00278174	-0.00286424	0.00620052	0.000314763	-0.00552375	-0.0192665	0.00207791	0.00515122	-0.000526761	-0.00750927	-0.000941584	-0.00307787	0.00569915	-4.72e-05	-0.00521544	-0.00432452	-0.00345302	-0.00170018	0.000894643	0.000482603	-0.00153563	-0.00146529	-0.00428193	40.0313
T2	male	control	2	-0.000943388	0.00129902	-0.000694087	0.00518592	0.00329798	-0.00451973	-0.00793731	0.0061109	0.00587223	0.00187676	0.0116618	-0.000781037	-0.00269626	0.0029284	0.0045248	0.00203856	-0.00489132	0.000472928	0.000647067	-0.000807342	0.000326015	0.00119608	-0.00284992	-0.000862602	0.00465981	0.0170865	-0.0049668	-0.0046432	0.0119419	-0.0203345	0.00334745	-0.00181909	-0.00232936	0.00711637	0.00460052	-0.00647316	0.00798998	-0.000744223	0.00140637	-0.000757215	-0.000188804	0.000310996	-0.00301026	0.000782117	49.6445
T2	male	control	2	-0.00324437	0.0019223	0.00352742	0.0011594	0.000367321	-0.00238949	0.00442296	0.00298654	0.00332471	0.00318227	0.00159387	0.00470791	-0.00151961	-0.00349082	0.00302828	0.000549141	-0.000367311	0.00214494	0.00089799	-0.00242775	0.000513144	-0.000941501	0.0117996	0.00456478	0.00744354	-0.0139158	-0.000308365	-0.00168915	0.0105736	-0.00397889	0.00261462	0.00319455	0.00393207	0.00559393	-0.00104534	-0.00369651	0.00342154	9.31546e-05	0.00125557	0.00038322	0.00188754	-0.00021199	0.000115956	-0.000150581	53.2629
T2	male	control	2	-0.00353502	0.00462448	-0.00158093	0.000353359	0.00115059	-0.00157874	0.00199084	-0.00202412	-0.000227188	0.00159057	-0.00272473	0.00607161	0.00182097	-0.00251935	-0.000221317	-0.00201621	0.000983118	0.00316842	0.00266153	-0.000456638	-0.00576459	-0.000819489	0.00174729	0.00581712	0.00665403	-0.00477789	-0.00182108	-0.000783483	0.00271372	-0.000366806	0.00932694	0.00278954	0.00272994	0.00449204	-0.00737639	0.00489186	-0.00338065	-0.00297693	0.000784115	-0.00129501	0.00240794	0.0024008	0.000761919	0.000551048	45.6174
T2	male	control	2	0.00291845	0.00266144	-0.00116054	-0.00164201	0.00140048	0.000654457	-0.00342025	-0.000632443	0.000849803	-0.000412617	-0.00031032	-0.00217784	-0.00270243	-0.00468789	0.00142236	0.00137001	0.000151201	-0.000584057	0.00183868	0.00278205	0.000329626	-0.0029231	0.00602517	-0.00508883	-0.00413865	0.00310866	-0.00932977	0.00560624	-0.00604311	-0.00456903	0.00176015	0.00501384	0.00269431	-0.00338858	-9.27157e-05	-0.000556236	3.61248e-05	-0.00327325	-0.000500339	0.00232982	0.000286807	-0.00112009	-8.34893e-05	0.000609637	40.009
T4	male	alarm cues	1	0.00231637	0.00268671	-0.00139797	-0.000124403	-0.00216757	0.000202404	-0.00484528	0.00245308	0.00138717	0.00105618	-0.00173046	-0.00634285	-0.00547105	-0.00152823	0.000282577	0.000387672	0.00342181	0.000271677	0.00192436	0.000151314	0.00407406	-0.00131483	0.017019	-0.0212277	-0.00551274	-3.4177e-05	-0.00874599	0.00167194	-0.00139688	-0.00122818	0.00245557	0.00283494	-0.00329468	-0.00750459	0.00336925	-0.00537165	0.000269868	-0.00059805	0.000801698	0.000640288	0.000502845	-0.00118409	0.000631788	-0.000968841	40.8116
T4	male	alarm cues	1	-0.00103608	-0.00661909	0.00304262	0.00115129	-0.000717825	0.000799628	0.00192348	-0.000890496	0.00187812	-0.00119635	-0.000446039	0.00358214	0.00428657	-0.000477721	0.00277074	-0.000175896	0.00408474	0.00114904	0.00188658	-0.000142448	0.00385914	-0.000942466	-0.00202691	0.0102012	-0.00220136	-0.0122746	0.0118411	-0.0126486	0.000858764	0.00212138	9.67626e-05	-0.000183286	0.00485729	-0.00381344	0.00605782	-0.00292591	-0.000327451	-0.00051568	0.00091322	9.95559e-05	0.00149362	-0.00248948	0.00018881	-0.000895997	49.2328
T4	male	alarm cues	1	-0.00431677	-0.00129278	-0.000767206	-0.00353387	-0.00304917	-0.00415194	0.000996194	0.00405655	-2.45733e-05	0.000195161	-0.0038724	-0.00233971	-0.00422953	0.00166528	0.00136001	-0.00450192	0.00140526	0.00216761	-0.0020562	-0.00157248	0.000115702	0.00114728	0.0147543	-0.0150207	0.00249003	-0.0150796	-0.00210317	-0.00247726	0.0132699	-0.00140642	-0.00315604	0.00135509	-0.00496019	-0.000196547	0.00223381	0.000587716	-0.00354261	0.000581677	-0.00232615	-0.00169625	0.000724398	0.00130926	-0.000625611	-0.000693226	42.8408
T4	male	alarm cues	1	-0.00579212	6.0558e-05	-0.00112973	-0.00288305	0.00102883	-0.000967864	0.00642237	0.00188102	0.00068463	-0.00721409	0.00288874	-0.00220152	0.00303955	-0.000624948	0.000787778	0.000156167	-0.00148106	-0.000338331	-0.000582854	-0.000367836	0.00118465	0.0014057	-0.0133034	0.0033546	0.00401745	-0.0130677	-0.00263191	0.00798105	0.00176495	-0.00725167	-0.00668069	-0.00650351	0.00146306	0.00259493	0.0038348	0.00362141	-0.00077286	0.00165495	0.000896848	0.000258047	0.000353241	-0.000348502	-0.000449018	-0.00124151	47.1669
T4	male	alarm cues	1	-0.00367811	0.00251667	0.00136107	0.00192003	-0.00140166	-0.00609453	-0.00578868	0.00308063	0.00736365	-0.0017914	0.00155979	-0.0011423	0.00171216	0.00909589	0.00161953	0.000699017	-0.000474287	0.00206564	0.00180208	-0.00292893	0.00113445	-0.00176477	-0.00213269	-0.0193704	0.00445176	0.0112635	-0.00087832	-0.00729472	0.0157967	-0.00951365	0.00887138	-0.00175705	0.00112975	0.00648159	0.00900125	-0.00324192	-0.000544735	0.00172308	-0.000989423	-0.00173123	0.00124618	-0.000187206	0.000711458	-0.00136935	41.5116
T4	male	alarm cues	1	-0.00218126	0.00111947	0.000882271	0.000885883	0.00257825	0.00238175	-0.00113264	0.00150356	-0.0014938	-0.00234427	0.000420342	0.00543539	0.000169139	-0.00178372	-0.00200308	-0.000860047	-0.00251974	0.00129858	0.00293184	0.000808363	-0.000299606	-0.00214658	-0.00317719	0.00511061	0.00379918	0.000565033	0.000590969	-0.0042114	-0.00595015	-0.00655885	0.000818358	0.000418562	0.00551262	0.000739999	-0.0031283	-0.000505793	-0.000908802	-0.00031151	0.00107924	0.00216912	-0.000957009	0.00218152	0.00135537	-0.000264603	42.0793
T4	male	alarm cues	2	-0.00859753	-0.0013433	0.000999906	0.00591651	-0.0080112	-0.00217059	0.00182601	0.00576272	0.00538323	-0.00528343	-0.00156339	0.00363394	0.00723054	-0.00355247	0.00144607	-0.00477319	0.00480321	0.000393735	0.00123636	-0.00299871	0.00151101	0.00354274	0.00634167	-0.00696017	0.00766525	-0.0173501	0.0178426	-0.00692064	0.0113858	-0.00982617	0.00350465	-0.00312862	0.00273913	-0.00537631	0.000920136	0.000948336	-0.00184926	0.00613482	0.00535318	-0.00523718	0.0030538	-0.0014276	-0.000271447	-0.000981627	50.6267
T4	male	alarm cues	2	-0.00608422	-0.00389572	9.49641e-05	0.000764213	-0.000858379	-0.000555492	0.00209552	-0.00124584	-0.00194111	0.00227928	0.00547156	0.00228727	0.00361225	-0.00346502	-0.000852428	-0.00208811	0.00627302	-0.000726276	0.00513599	0.00122092	-0.000276047	-0.00489696	0.00384994	0.0183682	0.00295764	-0.0133009	0.000155919	-0.0055812	0.00263293	-0.00051117	0.0074695	-0.00469441	0.00651669	-0.00859833	0.00409632	0.00100598	0.000519447	-0.00422201	0.00120673	-0.000875397	0.000621568	4.50053e-06	0.00314006	0.00216278	49.7042
T4	male	alarm cues	2	-0.00173535	-0.00267014	0.00281788	-0.00262384	-0.00109756	-0.000565174	-0.00311367	0.0023581	0.00220105	-0.00524291	0.00173034	0.0016618	0.0022499	0.00325266	-0.00165307	-0.00127347	0.00157113	-0.00135825	-0.00104306	0.000998127	0.000915865	0.00126418	-0.00395063	0.00414284	-0.00309081	0.00695742	0.00369899	-0.00163698	0.0051336	-0.00323808	-0.00633914	-0.00352363	0.00245107	-0.00360422	0.0054523	0.000166633	-0.00371171	0.00334363	-0.00052013	-0.000182834	0.00077175	0.000499331	0.000155818	6.37418e-05	44.2951
T4	male	alarm cues	2	-0.0100066	0.000801161	-0.00225805	0.00292878	0.00168211	0.00202392	0.0075659	-0.000928055	0.00701429	-0.00335145	0.000144881	0.000233194	0.0055397	-3.68283e-05	2.17618e-05	0.00166503	0.00487676	0.00245688	-0.00150833	0.00485483	0.00506455	0.00159179	-0.0234813	-0.00226697	-0.00938966	-0.017157	0.00488508	0.00544741	0.00266958	0.0045269	0.00408763	-0.00360442	0.00812085	-0.00449635	0.00921907	0.000861357	-0.00106157	0.000263536	0.00803428	0.000552339	0.00123668	0.000414471	-0.00223622	-0.00234013	44.2246
T4	male	control	1	0.00118728	0.00506225	-0.000794749	0.00271846	-0.00195154	-0.00117748	0.000866364	-0.00169113	0.00503992	-0.00418255	-0.00023067	0.0104515	0.00514507	0.00589095	-0.000372758	-0.00357929	-0.000401239	-0.00169188	-0.00105602	0.00270053	0.000780704	-0.000259543	0.00328603	0.0113286	0.00185253	0.0164746	0.00871567	0.0027064	0.00442699	-0.00154017	0.00391298	0.0059239	0.00678423	0.00217688	0.00499532	0.00504522	-0.00289906	0.00234897	0.00355583	-0.00162666	-0.001205	0.000192627	-1.17055e-05	-0.0018175	50.1613
T4	male	control	1	-0.00371643	0.00210764	-0.00254123	0.00177779	0.000479895	-0.00241607	-0.00592987	0.00266772	-0.000658067	-0.000929056	-0.00247622	0.00474439	-0.000360129	0.00286491	-0.00015825	0.00176368	0.000374488	0.000492164	0.00219949	-0.00149693	0.00210738	-0.00021217	-0.0078801	-0.00265278	0.00790624	0.00298679	0.000306412	-0.000802872	0.00255482	-0.00647452	0.0070916	0.00166225	-0.00102994	-0.000545019	0.00152211	-0.00584181	-0.0035167	0.000731555	0.00012768	-0.00143914	-0.000666841	0.000848006	0.000394208	-0.00157578	47.459
T4	male	control	1	-0.00108392	0.00103595	0.00305101	-0.0044483	0.00278561	-0.00203577	0.00292241	0.0017559	0.00412466	-0.00379842	-0.00265031	0.00995303	0.00495206	0.00366952	-0.000513043	-0.00132811	0.00174252	-0.00402852	0.00125603	0.00198238	0.00252713	0.0021455	-0.00564202	0.0202572	0.0107503	0.00793318	0.00233392	0.00592142	0.0118798	0.00273328	-0.00824769	0.000871465	0.00836022	-0.00185635	0.00369846	-6.0379e-05	-0.00688185	0.00212563	0.00141762	-3.84623e-07	0.000307937	-0.00113433	-0.000247931	-0.0021031	46.9007
T4	male	control	2	-0.000884403	-0.000102869	-0.000877135	-0.00361534	0.00237695	-0.000952378	0.00262614	-0.000656942	0.00257144	-0.000498296	-0.00236211	0.00330022	-0.00153818	0.0027912	0.000329173	0.00144834	-0.000291929	0.000542779	-0.00686404	0.00106017	0.00157999	-0.00152961	-0.0153855	0.00195054	-0.00666697	-0.005044	-0.00139254	0.00620724	0.00637751	0.00457776	-0.00316442	0.0078089	0.000773946	0.00315634	0.00563436	0.000257461	-0.00185253	0.000462237	-0.00104794	0.00164834	-0.000695255	0.000798766	-0.000308617	-0.000553862	40.9103
T4	male	control	2	-0.000801424	-1.61467e-05	-0.0014642	0.00143751	-0.00213393	-0.00109317	0.00727716	-0.000917516	0.001431	-3.32952e-05	0.00243626	0.00133857	0.000982347	-0.00400894	0.00166157	-0.00228595	0.000455218	0.00208456	-0.00114603	0.00378124	0.00283485	-0.000208053	0.0105766	0.00571281	-0.00110814	-0.015273	0.000225996	0.00163195	-0.00139405	0.00044862	0.000637609	0.00329052	0.00518888	-0.00235593	0.00471678	0.00355965	0.00409405	-0.000803553	0.00245018	-0.000313835	-1.4091e-05	0.000237063	-0.0019194	-0.00115789	46.4534
T4	male	control	2	-0.00418924	-0.00124067	0.00087214	-0.00122851	0.00290998	-0.000469063	0.002925	0.00290635	0.00364176	-0.00323924	-0.00318591	0.00248423	0.00251616	0.000900445	-0.00026346	-0.00270715	-0.00146187	-0.000667017	-0.000476873	0.00298649	0.00423483	0.000536772	-0.0108899	-0.00471941	0.0053445	-0.00461725	0.00385693	0.00090161	0.00660957	-0.00161027	-0.00707783	0.000841768	0.00746703	-0.00250866	0.00403806	0.000118119	-0.00222102	0.0007816	0.00173444	0.00150661	-0.00150109	0.00023447	-0.00128764	-0.00232346	43.6134
T4	male	control	2	-0.000690556	0.00296874	-0.00167418	-0.000190414	-0.000667137	0.000584243	0.000836931	-0.0011749	-0.00332946	-0.00267598	0.00357997	0.00499797	-0.0013448	0.00130769	-0.00205465	-0.00164618	-0.00364548	-0.00294455	-0.00219787	-0.00239383	0.00146255	0.00035692	0.000128045	0.0155751	0.00122663	0.00439148	0.00400648	0.0106348	-0.00115802	-0.00509101	-0.00306071	-0.000276044	-0.00282617	0.00229737	-0.000957267	0.00077919	0.00154824	0.00269046	-0.000119526	-0.000356597	-0.00291809	0.0010396	0.001845	-0.00129578	48.6731
T4	male	control	2	-0.00504954	0.000407399	-0.00172152	-0.000169212	-0.00312493	-0.000956281	-0.000694221	0.00562546	0.00280981	-0.00260469	0.00183904	0.00461053	0.00279222	-0.00338931	0.00121459	-0.00170971	-0.00138796	0.00145636	-0.00108971	0.000243696	0.00126713	0.00023481	-0.0014905	0.00273733	0.00632827	-0.0100916	0.00179023	-0.00160647	0.00607556	-0.0125334	0.00181811	0.00268035	0.00171407	-0.0020158	0.001602	0.001412	0.000164724	0.00360218	0.00139605	0.000528995	0.000429416	0.000826887	-0.00114423	-0.00054658	47.0387
T4	male	control	2	0.00176646	-0.00067358	-0.00263712	0.00211654	0.00314023	0.00089972	-0.00124683	-0.00170589	0.00353232	-0.000128338	0.00138522	-0.00151125	-0.00675136	-0.00192456	0.000132614	-0.00492842	-0.0010702	-0.000798818	0.000827143	-0.00062261	0.000585853	0.00127408	0.00394867	-0.00452928	-0.0144529	0.00482528	-0.00105508	-0.00164706	0.00362857	-0.00504206	-0.00521934	0.00145588	-0.00209813	-0.00105959	-0.00403885	-0.000325325	0.00295611	-0.00331349	0.00201646	-0.00101601	-0.00109018	4.61276e-05	-0.000140975	-0.00116637	42.465
T6	male	alarm cues	1	-0.000656087	-0.00121401	0.00138575	-0.00420478	-0.00179527	0.00160586	0.000368481	-0.000972462	-0.00267224	-0.00336454	0.00333452	-0.00241803	0.000579526	0.00707409	-0.0020884	0.00177868	-0.00266248	0.00324567	-0.000603446	-0.00262807	0.00213341	-0.00171415	-0.00392012	0.000555517	-0.00426099	-0.00120511	-0.00167839	-0.0054341	-0.00448475	0.000556829	-0.000607428	-0.0063173	-0.00344942	0.00481983	0.00671348	0.000382736	0.00027246	0.0032596	-0.00364306	0.00294592	-0.000570849	0.00149175	0.00214781	-0.0017084	41.0077
T6	male	alarm cues	1	0.00133035	0.0016755	-0.00233669	0.000858513	-0.00875726	0.00145195	0.00512598	0.00190204	0.000507378	0.00323024	-0.00698517	0.00120249	0.00195676	0.00547725	-0.00189899	0.00807812	0.00171306	0.00265178	0.00195131	0.00458101	-0.00132619	-0.00228824	0.00770795	-0.0091248	0.00157137	-0.00515508	-0.0139147	-0.00721949	-0.00867902	0.0151348	0.0154726	0.00250778	0.00431164	0.0010362	0.00328852	0.00195866	-0.00525965	0.00501929	0.00123943	0.000416982	-0.00131699	-0.000153147	-0.00122303	0.00109011	37.5783
T6	male	alarm cues	1	0.00151936	-0.000324272	0.000360974	0.00115691	-0.00486311	0.000183835	-0.00460301	0.000105407	-0.00141975	-0.0018167	-0.00121614	0.0075536	-0.00143777	-0.00126817	0.0023428	0.00479325	0.00170686	0.00291376	-0.000125208	-0.0013229	0.000165433	-0.000516355	0.00809393	0.0106534	-0.00532638	-0.00487195	0.00357299	-0.00578487	-0.00754511	-0.00406135	0.00831941	0.00621889	-0.00125995	0.00129454	0.000813583	-0.00466431	-0.00241308	0.00284128	-0.00125585	-0.000598442	0.00186658	-0.000354998	-0.000309816	0.000208906	45.1269
T6	male	alarm cues	2	-0.000262349	0.000912808	0.00102202	-0.000352303	0.00145929	0.0011629	-0.00568702	0.00365034	-0.000752756	0.00459503	0.00191716	-0.000334723	-0.00217124	0.00338623	-0.00114476	0.00300377	-0.00272812	0.00271386	-0.00166017	0.000419195	0.00275269	-0.00163618	-0.00359399	-0.00726894	0.00265106	0.00599053	-0.00330199	-0.00439877	0.000317975	-0.000481558	0.00346001	0.00158	-0.00215689	0.00065709	0.00358648	-0.00623379	0.00273441	0.00129322	-0.0011787	0.00385482	-0.00125355	0.00246515	-0.000292668	-0.000163067	38.043
T6	male	alarm cues	2	-0.00642681	-0.00063889	0.0048056	0.00540423	-0.00442735	0.000553784	-0.00410557	-0.00458609	-0.00171632	0.00723908	-0.00325814	0.00635983	-0.000875628	-0.00271094	0.00180687	0.00164551	-0.00445229	0.000591663	0.00347037	-0.00055713	0.00122393	0.00209039	0.0167982	0.00411346	0.000320109	-0.00313701	0.0196015	-0.00151056	0.00138723	6.02883e-06	0.0122231	-0.00268495	0.00482815	0.00150618	-0.00904492	-0.00659496	0.00280988	0.00111479	-0.00201189	0.000132849	-0.00161771	0.000115719	-0.00222091	-0.000722385	58.8213
T6	male	alarm cues	2	-0.00176863	0.000151111	-0.00098858	-0.00279322	-0.00151449	0.00170801	-0.00193196	0.000219506	-0.00033797	-0.00335163	-0.000954821	-0.00010037	-0.00412453	-0.00294789	-0.0025575	0.0010056	-0.00087748	0.000988168	-0.00227312	-0.00343814	-0.000311775	-0.00169054	-0.00673764	-0.0049646	-0.0114348	-0.007654	-0.00360941	0.0029002	-0.00215409	-0.00489158	-0.00113632	0.00195435	-0.00298852	9.69323e-05	-0.00303161	-0.000496791	-0.000918127	0.00276516	-0.00202998	0.00118869	0.000226535	0.00113335	0.00256955	-6.60495e-05	39.1856
T6	male	alarm cues	2	-0.00273254	-0.000894583	0.00400068	0.000420346	-0.0017809	0.00265192	-0.00331891	-0.00158867	-0.00357293	0.000647088	0.00326708	-0.00143243	0.00108061	-0.000159636	-0.00192383	0.000522511	0.000602016	0.00498298	0.00084478	-0.00272453	0.00140982	0.00112796	0.00449358	0.000258389	-0.00410311	-0.00459152	0.00907887	-0.00728819	-0.00619896	0.000850001	0.00345655	-0.00722758	-0.00296357	-0.000685172	-4.4815e-05	-0.0033378	0.00262412	0.0018602	-0.00123606	0.00163827	0.00246183	0.00254459	0.00111511	-0.00086606	45.018
T6	male	control	1	-0.00795445	0.000769117	0.00289768	-0.00159847	0.00140889	-0.00272255	0.00189952	0.00666985	-0.00229642	-0.000666346	0.000199451	0.00303971	-0.00455789	-0.00260315	0.00193742	0.00129503	-0.00208433	0.00541965	0.00409403	0.00380019	0.000848563	0.000549664	0.0170611	-0.00181264	0.0115455	-0.0185749	-0.00881595	-0.00363962	0.000698791	-0.00850607	0.000159177	-0.00215348	0.00704571	0.00259215	0.00113018	-0.00462866	-0.00214196	-0.000981793	-0.000302374	0.00190057	0.000802197	0.00360712	-0.00303409	-0.000572796	43.8465
T6	male	control	1	-0.00307249	-0.00406465	-4.53952e-05	0.000332413	-0.00357113	0.000370695	-0.00254081	-0.00308754	2.43066e-05	0.00620764	-0.00191717	0.00181368	0.00554143	2.37353e-05	-0.000532991	0.00202458	-0.00068583	0.00222199	-0.00225543	-0.00188203	2.91312e-05	0.0037369	-0.015143	0.00579859	-0.000851361	-0.00366141	0.0122784	-0.00550983	0.00464805	0.00744622	0.00727107	-0.00278904	-0.00371283	-0.00157352	-0.00379049	-0.000484087	0.00174133	0.00328663	-0.00246731	-0.000323924	0.00106093	0.000552742	-0.00205109	-0.000415327	52.0818
T6	male	control	1	-0.00310116	0.000470077	-0.0039679	-0.00645853	-7.99086e-05	-0.00105869	0.00204024	-0.00205441	-0.0022303	0.00150892	0.000738039	0.000595778	0.00631508	0.00135131	-0.00394347	-0.00891398	0.00211145	-0.00194472	-0.00517521	-0.00265423	0.00302061	-0.00102838	-0.0124937	0.00901745	0.00811021	-0.00494844	0.00673269	0.00887822	0.0127789	0.00510254	-0.00445724	0.000901621	-0.00603468	-0.00843939	0.00414033	0.00735695	-5.67006e-05	0.000262623	-0.00176844	0.000402346	-0.000831841	0.00163343	0.00358615	-0.00218406	44.5424
T6	male	control	1	-0.0012855	0.00415643	0.00215961	-0.00435254	-0.00109696	-0.00210894	-0.00301287	0.00057193	-0.00265592	-0.00254548	-0.00782913	0.0014225	0.000406451	-0.00299852	-0.000570689	0.000419891	0.000967738	0.0018952	0.00183301	-0.00412896	-0.00209894	-0.00264316	0.00447788	-0.0121296	0.00979251	-0.00698448	-0.00183415	0.00307212	-0.000813187	-0.00258717	0.00352627	0.00428072	1.90574e-05	0.00181334	-0.00494745	-0.000479062	-0.00610865	0.000594762	-0.00433687	0.000476011	0.00294113	0.000289991	0.00314342	-0.000389857	40.8425
T6	male	control	1	-0.00721501	0.00449168	0.00655904	0.00183824	-0.00259401	0.00349626	-0.000931945	0.00381334	-0.00173718	0.00227794	0.00231366	0.00416331	0.00562575	-0.0084661	0.00058833	-0.00466534	0.000153489	0.00490734	0.00259433	-0.000769322	-0.00212371	-0.000322669	0.0232413	0.00123286	0.0144448	-0.0129183	0.0145026	-0.00544482	-2.07961e-05	-0.00802955	0.00670057	-0.00240405	0.00436263	-0.00137656	-0.00683674	0.00138987	0.0019704	0.00120589	0.00272849	0.00348099	0.00406445	0.00298508	0.000731512	0.00111626	47.013
T6	male	control	2	-0.00337611	0.00352925	0.00169278	-0.000268996	-0.000711405	-0.000829129	0.00367075	-0.00326943	-0.00560575	-0.00497281	0.000682421	0.00202858	-0.00105573	0.00130697	-0.00311705	-0.00299438	-0.00182225	-0.000709856	0.000488103	-0.000644362	-0.000730812	0.000488066	0.0105405	0.00560302	0.00245999	-0.00115165	0.00476549	0.0102274	-0.00531057	-0.000800471	-0.00301863	-0.00514846	0.00215815	0.00335216	-0.0015355	0.00310211	-0.00166046	0.000693959	-0.000837019	-0.00157166	-0.00114969	0.00250864	0.00201716	-0.00108521	50.9292
T6	male	control	2	0.00102549	0.00489086	-0.00359793	0.00214926	0.000773531	-0.00140996	0.0107025	0.0015993	0.000989273	0.00461349	0.000754485	0.0031767	-0.00196942	-0.00427948	-0.00172319	0.00390742	0.00574458	0.00261074	-0.00607946	0.000426333	-0.00152633	0.00411165	-0.00522372	0.0108635	3.17266e-05	-0.015183	-0.0109352	0.0108493	0.00144064	0.0138205	0.00100502	0.00605389	-0.00335992	0.00141401	-0.00160125	8.84294e-05	0.0023977	0.00166179	0.00620937	-0.00349654	0.00331394	0.00231375	-0.00158695	0.000721821	35.8556
T6	male	control	2	0.000237708	0.00046173	-0.00290269	-0.00326413	-0.00169762	-0.00170144	-0.00237312	0.00163501	-0.000727378	-0.00396816	-0.00389099	0.00296899	0.00045887	-0.0029352	-0.000391274	0.000669886	0.00206364	0.00222522	-0.0021005	-0.00333916	-0.00594904	-0.00353149	-0.0105831	-0.00262226	-6.76282e-05	-0.00784441	-0.00654844	-0.00310413	-0.000826522	-0.0058548	0.00413519	0.00792986	-0.00303345	0.00270476	-0.00327571	0.00435144	-0.00573865	0.000717377	-0.00293594	-0.00118147	0.00281807	0.000833389	0.00270684	0.00221722	39.9775
T6	male	control	2	-0.000506172	0.00244593	-0.00110672	0.000937537	0.000605303	0.00157135	-0.00250101	5.18639e-05	0.000160757	-0.00109614	-0.00166807	-0.00261188	-0.00677103	-0.00157252	-0.00162598	-0.00144323	-0.000280662	-0.000260447	-0.00214834	-0.00364242	0.00151929	-0.00209067	0.00142653	-0.0163936	-0.0104225	-0.00251119	-0.000160662	0.00473909	-0.000178138	-0.0037554	-0.00122289	0.0036987	-0.0043256	-8.651e-05	-0.0022118	-0.00318294	0.00118004	3.65194e-05	0.000313763	0.000422869	-0.000965348	0.000573992	0.00291578	-0.000644075	36.5707
T6	male	control	2	-0.0020743	-0.0022311	0.000298652	0.00137476	-0.000171648	-0.00121651	0.00216815	0.00243068	-0.00219552	0.0056539	0.000285461	0.000923458	-0.00370399	-0.00356304	-0.0024133	-0.000623439	-0.00112704	-0.000108948	-0.000820217	-0.0012411	-0.000228287	-9.2413e-06	0.00240625	0.000332011	0.00445059	-0.0095431	-0.00247765	-0.00131514	0.00453251	0.00234499	-0.00111706	0.000594248	-0.000166749	-0.00143455	-0.00487916	-0.00271048	0.00383139	0.000595651	-0.000563445	-0.00104004	-0.00140555	0.00184565	0.000487384	0.0010589	42.1357
T7	male	alarm cues	1	-0.000984934	-0.00386287	-0.00134267	0.00219411	0.00121289	-0.00418871	-0.000205274	0.00271205	-0.00032575	-0.00505319	-0.00450524	-0.00603556	0.00464966	0.00261772	0.00179552	0.000380536	-0.00188677	0.00140816	0.00101602	-0.00171017	-0.00118565	-0.00163099	-0.0207079	-0.0248138	0.0123521	-0.0047878	0.00121598	-0.00980317	-0.00186592	-0.00617831	-5.70343e-05	-0.00141678	0.000613583	0.00479124	0.00301813	0.0017065	-0.00173534	-0.000828058	-0.0023492	-0.00247271	1.05023e-06	-0.00127673	-9.36692e-05	8.66815e-05	43.7464
T7	male	alarm cues	1	-0.00957904	-0.00846951	-0.00487451	-0.00249341	-0.00188539	0.000205742	-0.003674	-0.00320777	-0.00249707	7.23142e-06	0.000442112	-0.00134768	0.00286895	0.00831687	-0.00396859	0.00177784	-0.00372165	-6.78608e-05	0.00166783	-0.00214174	0.00337936	0.000265402	-0.0343386	0.00389542	-0.00600809	-0.00313026	0.00367181	-0.00746848	0.00433806	-5.50511e-05	0.00522742	-0.012666	-0.00358135	-0.00276842	0.00352947	-0.000838785	-0.00160697	0.0025569	-0.00502852	0.000234365	-0.00462005	0.00129824	0.000637764	-0.00237588	49.3292
T7	male	alarm cues	1	-0.00223171	0.00606778	0.00549765	0.00262077	-0.00546668	0.000497844	-0.00897239	0.002684	6.40272e-05	0.00100486	0.000541058	-0.00690875	-0.000795858	0.00565152	-0.00173403	-0.0028222	0.00445646	-0.00512542	0.00139718	-0.00145853	-0.000767502	0.000721968	0.0308916	-0.0226751	0.00213469	0.022043	0.00872096	0.00800364	0.00782971	-0.000250633	0.00339176	-0.00807262	-0.00389323	-0.00518932	0.00178699	-0.00341682	-0.00306388	0.00261148	0.00177759	-0.00150809	0.000500517	-0.000621743	0.00245066	0.0021642	46.839
T7	male	alarm cues	1	-0.00567643	-0.00213334	-0.00211391	0.00103699	0.00600464	-0.00440254	-0.000397109	0.000879334	-0.000431405	0.00362311	-0.00548771	0.00217075	-0.000665214	-0.00346203	0.00012219	0.000920034	0.00318319	0.000387978	-0.000311907	0.00183871	0.00387217	0.0015645	-0.0204966	-0.00349477	0.00827051	-0.0124591	0.000809021	0.00476436	0.00682404	0.00390536	-8.40482e-05	0.00354866	0.00319464	-0.00649761	0.000728081	-0.00690713	-0.00142449	-0.00389902	0.00056835	-0.00206584	0.000171353	0.00101303	-0.0019417	-0.00146817	41.4577
T7	male	alarm cues	1	0.000438593	0.000442265	-0.00302401	0.00166568	0.00311511	-0.00114953	0.00611704	-0.00299852	0.00186393	-0.00485651	-0.00599634	-0.00125078	0.00395611	-0.00369461	-0.00198581	0.00125528	-0.000715358	-0.00144301	7.06276e-05	0.00105526	-0.00292803	-0.00017342	-0.0273329	-0.00853199	0.00106251	-0.00324248	-0.00357052	0.00649311	-0.00644566	0.00287682	-0.00180632	0.00173882	0.00644203	0.00216851	-0.00515782	0.00611975	-0.00207522	-0.00104863	0.00126973	-0.00253877	4.58216e-05	-0.000993162	0.000190554	5.55117e-05	39.3934
T7	male	alarm cues	2	-0.00364738	0.000272036	0.00581765	-0.000713432	0.00583973	-0.00391276	0.00795906	-9.37001e-05	-0.00358137	0.00806822	0.00604916	0.00555115	-0.00208592	-7.45203e-05	-0.00165102	-6.89646e-05	-0.00134892	-0.00381355	-0.00387201	0.000160434	-0.00249562	0.000294374	0.00192756	0.0265527	0.0136439	-0.00161947	0.00043085	0.013103	0.0139562	0.00857482	-0.00735387	-0.00214599	0.00455197	0.0059331	-0.00199022	-0.0020265	0.00472191	-0.00202878	-0.000651031	-0.000842881	-0.0013103	0.00262293	0.000629239	0.00295471	47.0671
T7	male	alarm cues	2	0.00724253	0.000119299	-0.000850032	0.00296568	0.0068168	-0.00158421	-0.000338957	-0.00494436	-0.00177239	-0.000462327	0.00622175	0.00228624	0.00267083	-0.00200194	-0.0022271	-0.0029847	0.00147561	0.00185241	-0.000480089	-0.000919939	0.00048927	-0.00161369	-0.0133934	0.0144543	0.000843762	0.0102518	0.00211799	-0.00343869	-0.00800413	0.000823056	-0.00230712	0.00381426	0.000825008	-0.000423492	0.00188045	0.00113598	0.00654952	-0.00490913	0.000697071	-0.00183026	0.0017889	0.00170477	0.00237684	-0.000830935	47.6825
T7	male	alarm cues	2	-0.000121539	-0.00237398	-0.00217457	0.00446016	-0.00216005	0.000647527	-0.000469486	0.000907271	-0.0028156	0.00279735	0.000983109	-0.00712622	-0.00387464	-0.00439852	-0.000534711	-0.00346475	-0.000364605	-0.0015965	-0.00166572	0.000169893	0.000205047	0.000615392	0.00918926	-0.0148654	-0.00343092	-0.00564943	0.00330134	0.000919183	-0.00290417	-0.00150673	-0.00203391	-0.00108565	-0.00431939	-0.0053626	-0.00304477	7.4862e-05	0.00510924	-0.00109989	0.00104289	-0.00199693	-0.00207895	0.000188511	-0.000434743	0.00151997	48.9548
T7	male	alarm cues	2	0.000922981	-0.00481545	-7.85873e-05	-0.00155344	0.000586919	0.000203249	0.00203546	0.00456412	0.00643492	-0.000411619	0.00155064	-0.00121481	-0.00645091	0.00199204	-0.00256807	0.00463917	-0.00119844	0.000486178	0.000138394	-0.00248415	0.000407797	0.000575379	-0.0134275	-0.00368896	-0.0136376	-0.00211756	-0.0162781	-0.00932603	0.00744584	-7.18249e-05	-0.00591936	-0.00180936	-0.000315097	0.00306576	-0.000274033	-0.00448263	0.00134318	0.00413063	4.74867e-05	0.00012201	-0.000433953	-0.000183976	0.0003928	6.79827e-05	40.5303
T7	male	control	1	-0.00143719	0.0022705	-0.00217917	0.00381583	-0.00495827	-0.00427361	0.00141553	9.58859e-06	-0.00323171	-0.00150483	-0.0022432	-0.00297889	0.00323741	-5.83054e-05	0.000986942	0.00450146	-0.000170067	-0.000719436	-0.00503681	-0.00330983	-0.000324581	-0.00146412	-0.0100252	-0.0133722	0.00938274	-0.00923052	0.00450384	0.0102088	-0.00392911	-0.000864017	0.00767526	0.00290903	-0.00366852	0.00434068	0.00306495	0.000150064	0.00158164	0.00334256	-0.00160586	-0.00383432	-0.000196226	-0.00124976	0.000813879	0.0010613	50.5558
T7	male	control	1	-0.00615336	0.0029453	0.00051243	0.00167212	-0.00262764	-0.000859415	-0.000371928	-0.00167445	1.4873e-05	0.00131813	-1.9035e-05	-0.00126737	0.00524538	-0.00185188	-0.0027504	-0.000646688	-0.00041992	0.00276655	0.00274371	0.00135662	0.000280294	-0.000857301	-0.000618649	-0.00908217	0.00588923	-0.0038364	0.00269784	0.00127078	-0.00102821	-0.000115215	0.0102862	-0.00473351	0.00564038	-0.00286114	-0.000607388	0.00249455	0.00141869	0.000687141	0.000149171	0.000254492	0.000827637	0.00217021	0.00034483	-0.000781392	48.9426
T7	male	control	1	0.00201319	0.00305638	1.6498e-05	0.000941599	-0.0077199	-0.00436847	0.00929339	-2.27271e-05	-0.00289097	0.00074775	0.00102487	0.00188803	0.00538892	-0.00404369	0.000675942	-0.00809858	-0.00120189	-0.00260402	-0.000556748	0.000118491	0.00054163	0.00206532	0.0326475	0.00873979	0.0205331	-0.00860207	0.00733663	0.00832289	0.00371152	0.000946418	-0.00281527	0.00132544	0.00151464	-0.00226084	-0.00110829	0.00904943	0.00417226	0.0025855	0.000339245	-0.00392183	-0.000630355	-0.00097143	-0.000397448	-0.0010329	49.7459
T7	male	control	2	-0.00395634	0.00199829	0.000233949	-0.00167584	-0.0029621	0.00137235	0.00215623	-0.00630582	-0.000562169	0.00690509	0.0024097	-0.000735612	0.00382462	0.00360012	0.00105302	0.00312048	0.00170323	-0.00048379	0.00180038	-0.000843652	0.000921182	-0.000395504	0.00416662	0.0136249	-0.00138382	-0.00182208	0.0030377	0.00584211	0.0048425	0.0102869	0.0119804	-0.0068915	-0.00176488	0.000437935	0.00222686	0.000252837	0.0012533	-0.000712444	-0.00070792	0.00171405	0.000141889	-0.00139037	0.000505728	-0.000310535	51.7997
T7	male	control	2	0.00115684	0.000458205	-0.00201675	0.00110056	0.00111467	0.00375419	-0.000658699	-0.00209931	0.00132443	0.000727281	-0.000454957	-0.00355364	0.00111251	-0.00162637	-0.00142593	0.00285161	-0.000293447	0.0012973	0.000249186	-0.0036934	0.000346994	0.000597912	-0.0181418	-0.00593238	-0.00740192	-0.000323862	-0.000364771	-0.00163256	-0.00514725	0.00215862	0.00286632	-0.00209452	-0.00470726	0.000733241	-0.00441508	-0.00103321	0.00259169	0.000968222	0.00111808	0.00116492	0.000998264	-0.000778369	0.0012356	-0.000837142	46.3988
T7	male	control	2	-0.00387855	0.00201906	-0.00089427	0.00098391	0.00285703	-0.00142301	0.00355145	-0.00287301	0.0022675	0.00226765	-0.00103765	-0.00394123	-0.000335214	-0.000938287	-0.00121888	0.00154113	0.000910843	0.00196672	0.00199663	0.000764252	-0.00105524	-0.000712562	-0.00906268	-0.0105106	-0.00262233	-0.00554643	-0.00701479	0.0033635	0.0021611	0.00473586	0.00530429	-0.00302858	0.00378676	0.00182659	-0.0013087	0.000737912	0.00105976	-0.00317035	0.0010237	-0.000450447	0.00102624	0.000945465	0.000106437	-0.000247379	47.941
T7	male	control	2	-0.0037294	0.00398441	-0.00201813	0.0015401	-0.00360654	0.000707487	-0.00198638	-0.00097734	-0.000452193	-0.00465232	0.00132191	-0.00483444	0.00158321	-0.00202314	-0.000777224	-0.00105823	-0.000251459	0.00133952	-0.000581539	-0.00320148	-0.000513442	-4.86938e-05	-0.00111497	-0.0139845	-0.00374614	-0.00411408	0.00394475	0.00591382	-0.00419477	-0.00839824	0.00500074	-0.00370496	-0.00418491	0.000383232	-0.000963566	0.002928	0.000931241	0.00205177	0.000575262	-0.00080719	0.00132605	0.000468805	0.00163604	-0.000591667	47.3779
T7	male	control	2	-0.000601389	-0.00347734	0.00208493	0.00365564	0.0114436	-0.00338974	0.000470518	0.00402559	-0.00304871	-0.00247007	0.00501388	-0.00481961	-0.00570835	-0.000938817	-0.0021167	0.00239604	-0.000122221	-0.00270058	-0.00127545	-0.00295349	-0.00234438	-0.00101057	-0.026737	-0.00519134	0.00488122	0.00249962	-0.00704123	0.00252064	-0.000202722	-0.00573653	-0.0129767	-0.00422509	3.83592e-06	0.00536869	-0.000709032	-0.00705911	0.00350377	-0.0041666	0.000534348	-0.00309941	-0.000375066	0.00141907	0.00232524	0.00306597	46.0099
T8	male	alarm cues	1	-0.00129361	-0.00324911	0.000545809	-0.00227296	0.00199962	0.000774778	0.00422969	0.00142954	-0.00845357	0.00205708	0.000292647	-0.00223983	0.00644013	-0.00156369	0.00271834	-0.00522033	0.0021041	-0.00285357	-0.00262029	0.000865976	-0.000250867	-0.000582105	0.00159082	0.0102654	0.0205946	-0.0117903	0.01191	0.0029072	-0.000492632	0.00400797	-0.00748465	-0.00172169	-0.00367643	-0.00438117	0.00263202	0.0041916	-0.000718942	-0.00371482	-0.000428577	0.000886464	-0.00066217	-0.00084767	0.000248147	0.00203664	47.9994
T8	male	alarm cues	1	-0.00238006	0.000789354	-0.00395723	0.00281098	0.000810895	0.00500847	0.0024137	-0.00102064	-0.00529677	0.00218412	-0.000330577	0.00211805	0.00179742	0.00146788	0.00184217	-0.00311027	-0.00236903	-0.00107357	-0.000306543	-0.0021996	-0.00284238	-0.000619901	-0.0024672	0.00838785	0.00604162	-0.00391596	0.010605	-0.00227666	-0.00373521	-0.00111219	0.00381273	-0.00115801	-0.00688588	0.00458966	-0.00571461	0.00392032	-0.000466003	-0.00214026	0.00244509	0.000991394	-0.00284781	4.75905e-05	0.000925381	0.000972493	48.6358
T8	male	alarm cues	1	-0.00151011	-0.00278534	6.9766e-05	-0.00191259	-0.0031456	0.00175833	-0.00096664	0.00644278	0.000380573	-0.0010856	0.00233431	-0.0052071	0.000243701	0.00201235	-0.00158147	5.71585e-05	0.000627549	8.26618e-05	-0.0036674	-0.0024381	-0.00196779	0.00191316	-0.00508259	-0.00856053	-0.00141422	-0.00241612	-0.0022465	-0.00495787	0.00482435	-0.00182377	-0.00527786	-0.00506182	-0.0077279	-0.000603269	0.00087404	0.00117463	-0.000665718	0.00514563	0.000225786	0.000262746	0.000797999	0.000807554	0.000238528	0.00207072	40.5961
T8	male	alarm cues	1	0.00385689	-0.000879736	0.00154892	0.00247234	0.00254876	0.00240111	0.00703756	0.00195435	-0.00301742	-0.00165098	0.000666442	0.00146707	0.0029254	-0.00250689	-1.81505e-05	0.000498902	-0.00145177	-0.00447951	-0.00206196	-0.00182259	-0.000148961	0.00119814	-0.00839213	0.0113618	0.011183	-0.00164031	0.00607691	0.00468832	-0.00613527	0.0024415	-0.010388	-0.000103538	-6.34866e-05	0.00273534	-0.00349976	0.000445483	0.0025807	0.00173273	0.00286228	-0.000589984	-0.00135782	-0.00210842	0.000883206	0.0010979	45.4991
T8	male	alarm cues	1	0.000312262	-0.00374643	-0.000510007	-0.00228645	0.000536506	0.000215019	-0.00406951	0.00088318	-0.00522177	0.0037636	0.00229542	0.00143248	-0.00295323	-0.000265051	0.0028538	-0.00136797	0.00361741	0.00318111	-0.00199917	-0.000405633	0.000582257	0.00242051	0.00993792	0.0136116	-0.00139545	-0.00758001	0.004308	-0.00692639	0.000643169	0.00129596	-0.00146893	0.00100563	-0.00924047	-0.00350956	0.00224419	-0.00389969	-0.00060312	-0.00251786	-0.00156075	0.0002244	0.00202832	0.00162644	-0.00166068	0.00049154	43.1057
T8	male	alarm cues	2	-0.00139261	-0.0017235	0.00474653	0.00248466	0.00118824	0.00206407	0.000706978	0.000252042	-0.0023547	0.000645457	-0.000846667	-0.00173452	-0.000737337	-0.00239752	-0.000788404	-0.00375305	-0.000998955	0.00228607	0.000852043	-0.00087236	-0.00508087	0.00274979	0.00950779	-0.00658073	0.000133824	-0.00164358	0.00919288	-0.0083975	-0.00225529	0.000825845	-0.00431287	-0.00532269	5.37723e-06	0.00356937	-0.00901738	0.00186707	0.000244433	-0.000905724	0.000565512	-0.00056412	0.00182611	0.00231273	-0.000438094	0.00185456	45.5741
T8	male	alarm cues	2	-0.00393102	-0.00408657	4.5067e-05	-0.0030344	-0.00368661	0.0041388	0.00263347	0.00206392	-0.000477054	-0.00469061	-0.000790372	0.00265845	-0.00126938	-0.00227372	-0.00206789	0.00156813	-0.000301318	-0.00368366	-0.00412116	-0.00196278	-0.00432408	0.00199384	-0.010823	0.0119467	-0.0116152	-0.00874105	0.00220149	0.00435332	0.00102099	-0.0016964	-0.00756988	-0.00326163	-0.00255607	0.000441575	-0.00636852	0.00339731	-0.00482913	0.00597743	2.44508e-05	-0.000102203	-0.000696563	-0.000265209	0.000777326	0.00292258	44.2223
T8	male	alarm cues	2	-0.0039415	-0.00221131	0.000358185	-0.00246717	0.000923499	0.00497522	0.000649741	0.0028799	-0.00019355	-0.000684014	0.000223039	0.00349046	-0.00355732	-0.00113923	0.00177188	-0.00215169	0.00160304	0.000637587	-0.00560066	-0.00253245	-0.00118579	0.00240435	-0.00173746	0.00994186	-0.0104892	-0.0123401	0.008825	-0.00115431	0.00616488	-0.00179776	-0.00733224	0.00136862	-0.00771486	0.00114579	-0.00267774	-0.000827581	-0.0029002	0.00148269	0.00212021	0.00209334	0.00100467	0.00104856	-0.0001679	0.0010807	39.6365
T8	male	alarm cues	2	-0.000791205	-0.00268541	-0.000928236	-0.00182862	0.000412905	0.00216084	0.00298728	0.00163372	0.00218222	0.00136833	0.00627259	0.000779023	-0.00265468	0.00175657	0.000328532	0.0026406	-0.00354008	0.000804858	-0.00412898	-0.00235456	-0.00312782	0.00271966	-0.0114495	0.0146446	-0.00996695	-0.00173408	-0.0048008	-0.00277475	0.0060793	-0.00170681	-0.00430222	-0.00346938	-0.0061342	0.00797521	-0.00254924	0.00133633	0.00310333	0.00312157	0.000117155	0.00122556	-0.000118218	0.00103487	-0.00131523	0.00150354	41.0674
T8	male	alarm cues	2	0.00307339	-0.000440225	0.00297691	-0.000684449	0.000563745	0.00677848	0.00490897	-0.00195515	-0.00112657	0.00137293	0.00224212	-0.00211655	0.00342996	-0.000321091	0.000108205	-0.00194681	-0.0012554	0.00214482	-0.00236568	-0.000836677	0.00339918	0.0024456	0.00306492	0.00577253	-0.003123	-0.00404328	0.011394	-0.0032211	-0.00675352	0.00814854	-0.0065024	-0.00329119	-0.00344467	0.000224817	7.54321e-05	0.00144903	0.00485053	0.00165898	0.0022844	0.00430113	0.000661532	-0.000158025	-0.000322342	-0.00186152	42.9967
T8	male	alarm cues	2	0.00183184	-0.00568295	-0.00579066	0.00171351	0.00450557	0.000901565	-0.00109885	0.00173981	0.00180967	0.00808706	-0.00334805	0.00057791	0.0069185	-0.00091503	-0.00259613	-0.006982	0.0012215	0.00309509	0.00391979	-0.00444765	-0.00175182	0.00308833	-0.026515	-0.000904661	0.0128534	0.000842525	0.00278128	-0.0249822	0.00983038	0.00558997	0.00129435	-0.000922145	-0.00734427	-0.00522015	-0.00997982	0.00295428	0.00191793	-0.0026107	0.00172407	-0.00175243	0.00134152	0.00107345	0.000413424	-0.00159042	47.8638
T8	male	control	1	-0.00427105	-0.000186396	0.000837515	-0.000452995	-0.00205727	0.004327	0.00368849	-0.00139757	-0.00550883	0.000504775	-0.0024647	-0.00650348	0.00587956	0.00204678	0.00155132	0.000709666	-0.00109612	-0.000478914	0.000987803	-0.00051991	-0.000186101	0.00114247	-0.000550036	-0.00636366	0.00864907	-0.00892429	0.0101851	0.00217565	-0.00693103	0.00562987	0.00192931	-0.00992121	-0.00366026	0.00138152	-0.000924507	0.00297526	-0.00161872	0.000432987	7.60808e-05	0.0023221	-0.000871785	-0.00140414	-0.000415559	0.000251651	46.6606
T8	male	control	1	0.000129288	0.000188136	0.00050713	0.000835857	0.00295217	0.00315902	0.000304759	0.000974816	-0.00287487	0.00770823	-0.000724146	0.00178759	0.00759886	-0.00205438	-0.000387504	0.0023053	-0.00221315	0.00134656	-0.00117642	0.000511177	-0.000530188	0.000626828	-0.0177543	0.00687445	0.0167122	0.000200974	0.00604794	-0.00292955	-0.00315694	0.00724254	0.00419388	0.000386881	-0.000696827	-3.444e-05	-0.00464178	-0.000185435	0.0032232	8.60656e-05	0.000697574	0.00340117	8.07792e-05	0.000924506	-0.00122416	0.000900391	47.8182
T8	male	control	1	-0.00411094	-0.000702052	0.00662379	-0.000264375	0.000817649	0.00302079	0.000418554	0.000571552	-0.00268482	0.00168473	-0.00308555	-0.00266775	-0.00142984	0.00269	-0.000297593	0.00010466	-5.23225e-05	0.00220309	-0.0028464	-0.00145044	-0.00252057	-0.000674953	0.00478537	-0.0134411	-0.00183012	-0.00575318	0.0102189	-0.00351267	0.000730962	0.00627871	-0.00158198	-0.00341392	-0.000929274	0.0055982	-0.00175758	-0.00175703	-0.00214336	0.000360637	-0.000963611	0.00250464	0.000875029	0.00192585	0.00101516	0.00200884	46.0217
T8	male	control	1	0.00133707	0.00263473	0.000549092	0.00106535	0.00128257	0.00206082	7.25545e-05	-0.00304715	-0.00494914	0.00242817	-0.00145329	-0.000239651	0.00513097	-0.00448931	0.00139863	0.00365876	0.000690031	0.000829443	-0.00124846	-0.00377267	0.000276965	0.00281501	-0.0106756	0.0071998	0.00924088	-0.0047536	0.0101546	0.00712848	-0.00905561	0.00495647	0.00296276	-0.000825476	-0.00598358	0.00128052	-0.00557717	-0.00231878	0.00224674	0.000285826	5.89407e-05	0.000415953	0.00269305	-0.0011114	-9.46388e-05	-0.00047397	45.6115
T9	male	alarm cues	1	0.00463627	0.00216217	-0.0017006	0.000841166	0.00401631	-0.000568488	-0.00407843	-0.00361585	-0.00842178	-0.00135196	0.00481849	0.00133526	0.00891775	-0.00268149	0.00335491	-0.00125347	-0.000881617	-0.000839408	-8.84042e-05	0.000977455	-0.000560703	-0.000383908	-0.00764575	0.0201005	0.0190842	0.00996443	0.0107275	0.00597318	-0.0144137	-0.00599081	0.00136111	0.0011057	-0.00299268	-0.00074895	0.00173692	0.00319654	0.00250538	-0.00493419	-0.00135665	0.000272639	0.000986576	-0.000555853	-0.000455755	0.000498744	52.3675
T9	male	alarm cues	1	0.000125162	-0.00436268	-0.00245867	-0.00103175	0.000757802	0.000984917	-0.00423626	-0.00293926	0.00438916	-0.00125064	0.00187301	-0.00145471	0.000697072	-0.00364633	0.000984236	-0.000872902	-0.000662014	-0.000239285	0.00036689	0.00250203	-0.000517966	0.00122831	-0.0125655	0.00356822	-0.0149748	0.00400842	8.90976e-05	-0.00281207	0.000622278	-0.00549817	-0.000996007	-0.000548056	0.00151916	-0.00489542	-0.00135026	0.0027089	0.000982246	-0.00179785	-0.000736271	0.000591657	0.000528038	-0.000838449	-0.00219325	0.000233177	47.9071
T9	male	alarm cues	1	-0.000989551	-0.000562034	-0.000457033	-0.00019142	0.0034168	0.00428753	-0.00502292	0.00477114	0.00228375	-0.00443795	-0.00419631	-0.00267711	-0.00536214	0.000106063	0.0032216	0.00385363	0.00400486	0.00222852	-0.00112116	0.00217937	-0.00405229	-0.00206426	-0.00676074	-0.0176006	-0.0142185	-0.0026609	-0.00620796	-0.00661035	-0.00557202	-0.00506487	0.000192456	0.004411	-0.0017209	0.00201019	0.000955354	-0.00289084	-0.00819667	-0.00263413	0.00274093	0.00245201	0.00218311	-6.84386e-05	-0.000776324	0.00339858	38.3806
T9	male	alarm cues	2	0.000331859	-0.000182224	-0.00486129	-0.0011494	-0.00518583	0.00341863	-0.00291251	-0.00769039	-0.00134709	-0.00296328	-0.00035353	-0.00486428	-0.00271562	-0.00133654	-0.000599652	-0.0011541	0.00063779	0.00116016	-0.00623966	0.00319714	0.000104213	0.00285044	0.00151719	-0.00417406	-0.0284534	-0.000776193	0.00605522	0.0101282	-0.0106596	0.00308192	0.00127323	0.000478404	-0.00658603	-0.00520984	0.000869394	0.00590284	-0.000570525	0.000671168	-0.000921194	-0.000107743	-0.000243762	0.0011619	-0.00234502	-0.000414298	46.6269
T9	male	alarm cues	2	0.00266626	-0.00051446	0.00273023	0.00105715	-0.00105245	-0.00120888	-0.00128816	-0.00468599	0.000650911	-0.0027738	0.00360921	-0.00368667	-0.00799867	-0.000642872	0.00251763	0.00110607	-0.0007792	0.00127341	-5.5241e-05	-0.000118045	0.000212426	-0.00112773	0.0195042	-0.00433199	-0.0196331	0.000380783	-0.00123366	0.00158433	-0.00518199	-0.00444196	-0.00102382	6.02571e-05	0.000700003	0.00456632	0.00264762	-0.00238153	0.00336434	-0.00230911	-0.00229663	-0.000635484	0.000697155	-0.000663411	-0.000105899	0.000205976	44.9268
T9	male	alarm cues	2	0.00192119	-0.00141255	-0.00205045	0.000403875	0.00352794	-0.00323423	-0.00103143	-0.000884899	-0.00164408	-0.00865022	0.000200957	-0.00228893	0.00694009	0.00452344	-0.00226831	0.000562413	-0.00448364	0.00427975	-0.00416576	0.00413448	0.000810974	-0.000447906	-0.0328256	-0.0116406	0.00518754	0.00775815	0.00108683	-0.00278884	-0.0131455	-0.00343786	-0.00342995	0.000894775	0.00427581	0.00376122	0.00897874	0.00564717	8.63388e-05	0.000545716	-0.00247236	-0.000365829	-0.000396279	0.00324893	-0.00186221	-0.00159848	42.2364
T9	male	control	1	0.002754	0.00185378	0.00360266	0.00561085	0.00297398	-0.00029014	-0.0020561	0.000134231	0.00844542	-0.00249321	-0.000284186	-0.000432679	-0.00270017	0.0072579	-0.00254821	-0.00209303	0.00218566	-0.0030248	0.00151216	0.00278463	-0.00273206	0.00404067	0.00408677	-0.0116632	-0.0123026	0.0300407	0.00140154	-0.00255065	0.00750627	0.00391095	-0.00523305	-0.00390526	0.0053451	0.00219424	-0.000554048	-0.000778245	-0.00285458	0.000201731	0.00558116	-0.00373184	0.000439856	0.000381314	-0.0010693	0.000700447	40.7563
T9	male	control	1	0.00012962	0.00610867	0.00538489	-0.000849905	0.00211387	0.00193856	-0.00590535	7.88654e-05	0.00404675	-0.000244401	0.000506653	0.000658248	0.00229577	-0.00284009	-0.00207685	-0.000270413	0.000105382	-0.00199534	0.00460203	0.00168527	0.00251156	0.00168976	0.00792375	-0.00251653	0.00276051	0.0184916	0.00174341	0.008376	0.00127034	-0.00242385	-0.000944033	-0.00332582	0.0069164	-0.00583136	-0.00309692	-0.00359225	-4.42578e-05	0.000940629	0.00195147	0.00293342	0.00189267	-0.000270911	0.000210057	-0.00146836	39.6774
T9	male	control	1	0.00147187	-0.00543234	0.00398655	0.00342051	0.00172994	-0.000423882	-0.013044	-0.00450633	0.00130664	-0.00142231	-0.00430386	-1.63438e-05	0.00050552	0.00801573	0.00148876	-0.00509955	0.00174813	-0.000420845	-0.005016	0.00290327	0.000622097	0.00228537	-0.00357735	-0.0139356	-0.0147311	0.0240694	0.0271388	-0.00850548	0.00328822	0.00247302	-0.00308792	0.00234096	-0.00102091	-0.00312906	0.00553086	-0.00249109	-0.00416675	-0.0024755	-0.00205814	-0.00167724	-0.000117447	0.000864287	-0.00229764	0.000307304	50.2966
T9	male	control	1	-0.00517658	0.000309833	-0.00148131	0.00123077	0.00607492	-0.000720114	-0.00747098	-0.00347189	-0.00102207	-0.00900319	0.00963725	0.0043846	-0.00730577	0.00191168	0.0043612	-0.0114791	0.00105313	0.00167363	-0.00508882	0.000158655	-0.00226086	-0.00104345	0.00958757	0.012712	-0.0210519	0.00503238	0.016551	0.00158545	0.00527124	-0.0222795	-0.00655169	0.00276913	-0.00494252	0.00382771	0.00634076	0.00301323	-0.00139663	-0.00809459	0.0011676	-0.0012779	0.000750266	0.0040519	0.000754526	0.000507121	54.7578
T1	female	alarm cues	1	0.000979746	-0.00366995	0.00205036	-0.000219959	-0.00149373	0.001184	0.00075611	0.00128816	-0.00980504	-0.00552369	0.00338992	0.0127989	0.00257921	0.00481309	0.0021289	0.000923805	-2.52379e-05	0.00131623	7.71862e-05	0.000624255	0.000612091	0.000250838	0.00902837	0.0380104	0.010364	-0.0038029	0.0119983	-0.00932202	-0.0129041	-0.00329165	-0.00218106	-0.000124073	-0.000435347	0.00384728	0.00610616	-0.00167154	-0.00452304	0.00185245	-0.00101628	-0.00018379	-0.000887476	0.00133997	-0.00011534	8.6199e-05	50.3751
T1	female	alarm cues	2	-0.00169182	0.00382399	0.00161787	-0.00346712	-0.00367561	0.000632169	-0.00159071	-0.0020497	-0.00115172	-0.00288816	0.000552119	0.00818714	0.000463765	-0.00173313	-0.000144966	-0.00191701	-0.00129865	-6.21712e-05	0.00137375	-0.00230114	0.000377541	0.00249345	0.0156307	0.0197363	-2.00343e-05	0.000816793	0.00648653	0.00646057	0.00140197	-0.00541223	0.000450364	-0.000571072	-0.000567951	0.000421113	-0.00437294	0.000963386	-0.00253488	0.00344212	-0.00140556	0.000553042	0.00126402	0.000585587	0.000609019	-0.00211029	54.6826
T1	female	alarm cues	2	-0.000393433	-0.000421678	-0.00129619	-0.00224235	0.00186132	-0.00183515	0.00054829	0.00114184	0.00247652	-0.00184511	-0.000211033	-0.00430681	0.00255394	-0.00107882	0.00322939	0.00344163	-0.00578426	-0.00102359	0.00449188	-0.000481455	-0.000143558	0.000925935	-0.0122924	-0.00501324	0.00907335	0.000902408	-0.00879323	0.00119268	0.00100294	-0.00872013	-0.00100547	-0.00466386	0.00183892	0.00492622	-0.00244411	0.000821552	0.000996662	-0.000392689	-0.00238875	0.00139538	-0.000459738	-0.00293299	-0.00217001	-0.000982893	47.4196
T1	female	control	1	0.0105163	0.000435252	0.00489354	0.000268602	-0.00494541	0.00244726	-0.00385594	0.00305589	-0.0077777	-0.000132974	-0.0016968	0.00497332	0.00309413	0.000214406	0.00307497	-0.000581883	0.000726552	0.000349339	-0.00137656	0.000869337	-0.0030621	0.00151988	0.0314997	0.011923	0.0140875	0.0101545	0.0113277	-0.00843417	-0.0144468	0.0024346	-0.00240597	0.00590792	-0.00455099	0.000971612	-0.00158928	0.000633643	-0.00289931	0.00266884	-0.00135593	0.000475081	0.0018028	-0.000638122	-0.00120609	0.00254728	46.3254
T1	female	control	2	8.74386e-05	-0.000169287	0.00123505	-0.000773698	0.00110174	-0.0019963	0.00283902	-0.00283344	-0.00295663	-0.00205775	0.000141819	-0.00226057	-0.00163955	0.00451986	-0.00205563	0.00183384	-0.00345384	0.00221258	0.00322726	0.00168874	5.40988e-05	0.000789988	0.00187696	-0.00260587	0.000576883	0.00295331	-0.00661075	-0.00121329	-0.00712837	0.00350211	-0.0010494	-0.00666844	0.00360786	0.00539161	0.0013302	0.000484694	-0.000176273	-0.00059488	-0.00266272	-0.000446698	-0.00109717	0.0018745	-0.000726079	-0.00155066	48.871
T10	female	alarm cues	1	0.005815	0.0026206	0.00410409	-0.00128468	0.00469999	0.000437577	0.000402939	-0.00308735	0.00689571	0.00908876	0.00174143	0.0042857	0.000261783	0.00611852	-0.000412973	-0.00195271	0.0017413	-0.000106147	-0.00310261	-0.000708069	0.000822416	-0.00312314	0.0022226	0.00750418	-0.00401086	0.0177193	0.00146229	-0.00359936	0.0158742	0.0134623	0.00120805	0.00784573	0.00163076	0.00347597	0.00388982	-0.0013244	0.00357982	-0.00252337	0.000876361	0.00292021	0.000766177	3.42181e-05	0.00215015	-6.93094e-05	40.2517
T10	female	alarm cues	1	0.000473407	0.00543234	-0.00105337	0.00174459	0.00292115	0.00175387	0.00147043	-0.00680444	-0.00574781	0.000539786	-0.00144122	0.00340455	-0.00498177	0.00362669	0.00239089	-0.00389653	0.00050248	-0.00246815	0.000760053	0.000989586	0.00209511	-0.00170729	0.0217053	0.00908687	-0.00248863	0.00416646	0.00930242	0.0115161	-0.00545988	0.00362971	0.00158332	0.00292639	-0.00158678	0.00239712	0.00132899	-0.00102778	-0.00188375	-0.00633669	0.00154312	0.000233565	-0.00310182	-0.00019643	0.00138408	-0.00161269	46.7304
T10	female	alarm cues	1	0.00176427	0.00310481	0.00179777	0.00299982	0.00428508	0.00128033	0.00254805	-0.00249367	-3.98495e-05	-0.0038517	-0.00138949	0.00204849	4.12717e-05	0.000381242	0.00296815	0.00200378	-0.000782403	-0.0026077	-0.00441693	-0.001376	0.000287052	-0.00139056	-0.00979129	0.00105511	-0.00149432	0.00214983	0.0103774	0.0108849	-0.00475893	-0.000696913	-0.00346037	0.00539037	0.00100531	0.00770612	0.00120192	-0.00152257	0.000172961	-0.00129375	0.00207644	0.000237374	-0.00043621	-0.00204549	0.000934967	0.000408183	43.4707
T10	female	alarm cues	2	-0.00113449	0.000250349	0.00119366	0.00067601	0.00797225	-0.00168589	0.00198364	-0.00344998	0.000857164	-0.00233152	-0.00124478	0.00259334	0.00343066	0.00299343	-0.0030632	0.00345562	3.05069e-05	-0.000570685	-0.000600711	-0.00140747	-0.000300647	-0.00273722	-0.0359913	0.00286697	0.00264425	0.00564785	1.02181e-05	0.00353649	-0.000500832	0.00458249	-0.000566108	1.56828e-05	0.00616104	0.00537231	0.00164572	-0.0014625	-0.00088305	-0.00203492	-0.000305839	-0.000458324	0.000109419	0.000684019	0.00280693	-0.000367841	45.9181
T10	female	alarm cues	2	0.00303431	0.0003194	0.0011447	-0.00274575	-0.000401047	0.000908273	0.00013688	-0.00311862	0.00148297	0.00136634	-0.00316191	-0.000291756	0.00156555	0.000830192	-7.21122e-05	0.00502279	0.00330245	-0.00256191	-0.00530266	-0.00388264	-0.00023889	-0.00084875	-0.0158605	0.00280801	-0.00683908	0.00112271	0.00243718	0.00864881	0.00278734	0.0101651	0.000123761	0.00418791	-0.00433015	0.00126644	0.000602114	-0.00170754	-0.00137429	0.00222788	-0.00160605	0.000323631	0.00169072	-0.0027207	0.00215099	0.00106226	45.9509
T10	female	alarm cues	2	0.00411817	-0.00590564	-6.39654e-06	-0.00238288	0.000179646	-0.00305775	-0.00375308	-0.00165273	-0.000980286	0.000180783	-5.50056e-05	-0.00657112	-0.00392608	-0.00178895	0.000134285	-0.000250984	-0.00166806	0.00135922	-0.00310413	-0.00267476	0.00111444	0.00309245	-0.00585445	-0.00911992	-0.00874514	-0.00114148	-0.000558343	-0.00285629	0.00048266	-0.000197889	-0.00850908	-0.000390075	-0.00695703	-0.00103602	-0.000966309	-0.00214414	0.003767	0.000156094	-0.00565372	-0.00166876	0.00109981	-7.87143e-05	-0.00140646	-0.000780617	44.7252
T10	female	alarm cues	2	0.00412779	0.00121218	0.00116672	-0.00308738	0.00221573	0.00636285	-0.000518207	-0.0052127	0.0048333	0.00097862	0.00309464	-0.000730585	-0.00294105	-0.00412991	-0.00102888	0.000627725	-0.000433196	0.000864474	-0.00165497	-0.00136252	0.00285787	-0.000324381	-0.00335089	0.00715669	-0.0233559	0.00309537	-0.000710804	0.0034621	-0.00272541	0.00295791	-0.00349997	0.00221283	-0.00116182	-0.00185426	-0.00249834	-0.000904518	0.00482978	-9.8197e-06	0.000909557	0.00505423	0.00135351	-0.00081251	0.00132769	-0.00163576	38.7424
T10	female	control	1	0.00308292	-0.0007616	0.002838	-0.000934397	-0.00105333	0.000164322	-0.00392898	0.00249642	0.00132954	0.00321422	0.00111786	-0.00493375	0.000791963	-0.00125065	-0.00133103	0.00375719	0.000846193	0.00141835	-0.00784266	-0.000842533	0.00302157	0.000854678	-0.0103929	-0.0126079	-0.0031928	0.00138282	0.00216998	0.00321554	0.000754284	0.00543666	-0.00290052	0.00364085	-0.00439132	-0.00328277	0.00452305	-0.00452334	0.00494687	0.00432548	-0.00147026	0.00181597	0.00191773	0.000566301	-0.000677962	0.000761184	47.2021
T10	female	control	1	0.000346869	0.00897057	-0.0075394	0.00231491	0.00285194	0.000492867	-0.00529017	-0.00137833	0.0013386	0.00769742	-0.00304469	0.00405686	0.00277827	0.00743657	-0.00287003	-0.00536766	-0.000110097	-0.00157379	-0.00247195	0.00267438	0.000531846	0.00431251	-0.0072543	-0.0014614	0.00837527	0.0274079	0.00419398	0.00899917	0.00979416	0.00835149	0.00743741	0.00417096	-0.0071739	-0.00377316	-0.00241333	0.00270648	-0.00205524	-0.00130946	0.00463345	-0.000876115	-0.0024622	0.00320811	-0.00198835	-0.00238717	44.5867
T10	female	control	2	0.00544475	-0.00541207	0.00457617	0.00278569	-0.000655729	-0.00034861	-0.0015093	0.00629526	-0.0011461	0.00866055	-0.00281323	0.00485067	0.00193125	0.00803009	-0.000188222	0.00129283	0.000333293	0.0030333	-0.00764316	-0.000238607	0.0018592	-0.0040994	-0.00306771	-0.0066899	0.0119001	0.00207475	0.00947746	-0.0210116	0.00508247	0.0127864	0.00162846	0.0116524	-0.00138766	0.00291034	0.00868126	-0.00580084	0.00240036	0.00302201	-0.00140112	0.00166565	-0.00152869	0.0016554	0.000492774	0.00212546	34.7276
T10	female	control	2	0.00102669	0.00172643	0.000387588	0.00134231	0.00502633	0.00353199	0.000819757	0.00159143	-0.00112905	0.0005522	-0.00296592	0.000175532	-0.00226158	0.000759451	-0.00334365	0.00276077	-0.0011726	0.00141813	-0.00252162	0.00296248	0.00324924	0.0003758	-0.0137025	-0.00879827	-0.00147574	0.00227203	-0.00192745	0.00276101	-0.00893254	0.00728493	-0.00398083	0.00274363	0.00223653	-0.00085015	0.000546513	-0.00443319	0.000282755	0.000573316	0.00276965	0.00278734	-0.00160427	0.00245514	-0.000667941	-0.00109035	34.5564
T10	female	control	2	-0.0006203	0.00527928	-0.00284314	0.00318125	-0.000493335	0.000963299	0.00277964	0.000690136	0.000888402	0.00179758	-0.00711194	-0.00312024	-0.000978265	-3.21149e-06	-0.000423694	-0.000592083	-0.000214399	0.00025201	-0.0051116	0.000290055	-0.00246077	0.000173207	-0.00347014	-0.024598	0.000480136	-0.00270672	0.00158565	0.00780852	-5.40899e-05	0.00598518	0.00329713	0.00622639	-0.00300593	0.00341861	-0.00397914	0.00319301	-0.00141837	0.00047788	0.00295747	-0.000810591	-0.000670533	0.000818827	-0.000512764	0.000849909	35.529
T12	female	alarm cues	1	0.00181803	-0.00430712	-0.00237082	0.0034151	-0.0033551	-0.00451249	-0.00277926	-0.0103822	0.0022897	-0.00190135	0.0019919	-0.00469372	0.00311287	-0.00177973	-0.000941194	0.000772101	0.00203319	0.00249269	0.0049094	-0.000203734	-0.0013341	-0.00109813	-0.00774077	-0.00334243	-0.0156923	0.00299146	-0.00033122	-0.0075247	-0.00675424	-0.000164576	0.0111436	-0.00448448	0.00414285	-0.00255736	0.00113057	0.00381887	0.00358368	-0.00324817	-0.00359736	-0.00505365	0.0022979	-0.00119629	0.000488896	-0.00067112	49.958
T12	female	alarm cues	2	-0.0099141	-0.000706674	-3.96734e-05	0.000577638	-0.00190757	-0.00131144	-0.00366379	0.000873019	-0.000504842	0.00598689	-0.00301277	-0.00103045	0.00102892	0.00235659	-0.00136544	0.00484343	-0.00242651	-0.00190072	-0.0033013	0.000568151	-0.00179993	0.000557709	-0.0180342	-0.00940058	0.0033291	-0.00112482	0.00386782	0.00817577	0.0098529	0.00287213	0.00861626	-0.00402426	-6.55791e-05	0.00073701	-0.00239388	-0.00263765	-0.00155471	0.00262598	-0.00231795	0.000188222	-0.00231835	0.00141958	-0.00156801	0.00235046	46.9702
T12	female	control	1	0.00361137	-0.00123042	-0.00336233	-0.000519237	-0.00142865	-0.00196931	-0.00113783	-0.00395283	-0.00172772	0.000563526	-0.00145959	0.00199095	-0.00362562	-0.00443774	0.00031594	0.00194162	-0.0033208	-0.00263498	-0.000427318	-0.00280888	0.000471178	0.000434728	-0.00401005	0.00846031	-0.00448577	-0.000847494	-0.00251108	0.00708073	-0.00299925	-0.00274392	-0.000261548	0.00452642	-0.0028619	0.000422603	-0.00614923	-0.00115556	0.0026536	0.000397547	-0.003893	-0.00195461	-0.00172212	-0.00185848	0.000144766	-0.00077701	44.1695
T12	female	control	1	0.00672201	0.000948299	0.000153218	0.000871237	3.85006e-05	-0.00242672	-0.00439259	-0.00377469	-0.00432911	-0.00221118	0.00446807	0.00562426	-0.000685002	-0.0029571	-0.00113137	0.00093304	0.00191824	-0.000778328	-0.000676966	-0.00141544	0.00333196	-0.000250885	0.00399695	0.0212095	-0.000776527	0.00801757	0.00303623	0.00577962	-0.010019	-0.00235497	-0.000857324	0.00510163	-0.000978188	-0.00410402	0.00294038	-0.00423131	0.00344121	-6.64452e-05	-0.00189005	-0.00236486	0.00106584	6.00694e-05	0.00172823	-0.00125576	48.6596
T12	female	control	2	-9.6018e-05	-0.00176474	0.000578804	1.42637e-05	8.14481e-05	-0.00276289	0.00332589	-0.00388256	0.00221162	-0.0049056	-0.00117229	-0.0032997	-0.00156113	-0.00102864	0.000407032	0.00352926	-0.00181619	-0.00270033	-0.00579137	0.00153419	-0.00232468	-0.00190539	-0.0155332	-0.00765047	-0.0127304	-0.00232415	-0.00120879	0.0123245	-0.00181014	1.8738e-05	-0.00391316	0.00281798	0.00508109	0.00522663	0.00230506	0.00339406	0.000252074	0.00019182	-0.0024806	-0.00169988	-0.000862975	-0.00130616	-0.000330952	0.00215085	48.0436
T12	female	control	2	0.00215743	-0.00087262	0.00121783	0.00295516	-0.00118746	-0.00464869	0.00514436	-0.00468311	0.00353429	-0.00234387	-0.000531796	0.00186172	0.00399435	-0.00625581	-0.00256072	0.00397891	-0.00296281	0.0030293	-0.00257583	-0.00105437	0.00306624	0.00155842	-0.0204618	-0.000875203	-0.00237015	-0.00844111	0.00206346	0.00420369	-0.0054903	0.00257659	0.000490856	0.00346799	0.00819092	0.00227757	-0.000844798	0.000227027	0.00765544	0.00403085	-0.00177054	-0.00289389	0.00189012	0.000124096	-0.000919527	-0.00277279	43.3817
T12	female	control	2	0.00284681	0.00257041	0.00292951	0.00234335	0.00119483	-0.00431065	-0.00491208	-0.0027174	-0.00334836	-0.00121884	0.00099848	-0.00820125	-0.00220569	-0.00261946	-0.0045868	0.00184245	-0.00174877	0.000436552	0.00105864	0.00273549	4.58692e-07	-0.000612748	0.00272936	-0.0218184	0.000708414	0.01311	-0.00633335	0.00902964	-0.0120078	9.16906e-05	-0.000343117	-0.00297947	0.00534686	-0.0024617	-5.55197e-05	-0.0019112	0.00417337	-0.00134664	-0.00341708	-0.00196134	0.000355031	0.00240964	0.000188884	0.000496419	43.3755
T13	female	alarm cues	1	0.00116846	-0.000245994	0.00442493	0.00155063	-0.00443433	-0.00460724	0.00405932	-0.00367723	-0.00469801	0.00248639	0.00342922	-0.0021983	-0.00709273	-0.000491382	0.000764634	-0.00322268	-0.00260123	0.00153946	0.00497939	-0.00100955	-0.00086599	-0.000705457	0.0449473	0.000293826	0.000754975	-0.00604263	-0.00221598	-0.00297737	-0.00134224	-0.000349885	0.000988842	-0.00476596	0.00255609	0.00508643	-0.0017849	-0.000228252	0.00520041	-0.0023285	-0.00409284	-0.00283013	-0.000672742	0.000820644	0.000624744	-0.000228178	42.9727
T13	female	alarm cues	1	0.00250268	0.00191902	0.00278752	0.00267855	0.00222005	0.00327996	0.00745881	-0.00164991	0.0037427	-0.000488197	0.00473275	0.00299253	-0.000797083	-0.00126459	0.000187087	0.00101535	0.00214212	0.00154794	0.00176927	0.000312294	0.0038726	0.00149839	0.00787277	0.0143254	-0.00797389	-0.00356402	0.000442684	-0.000967405	-0.00352556	0.00506197	-0.00292318	-0.00137671	0.00438058	0.00136051	0.00236957	-0.002832	0.00466431	0.000147248	0.00590431	0.00105612	0.00162319	-0.000697678	0.0001472	-0.00212895	40.5115
T13	female	alarm cues	1	0.000657972	0.00306894	0.00398033	0.00113251	-0.000856657	0.00470689	0.00229919	-0.000337938	0.000694785	0.00121906	0.00494448	0.00634659	0.00226833	-0.00428017	-0.000940843	0.000360722	0.000985074	0.00013972	-0.00126339	-0.00182296	0.00160324	0.000628615	0.00719416	0.0204439	-0.00166778	-0.00167301	0.00862309	0.00312787	-0.0022144	0.00113923	-0.000131376	0.000624742	0.00134737	-0.000701875	-0.00228507	-0.00166353	0.00419651	0.00325956	0.00367992	0.00244685	0.00178996	0.000211039	0.00156866	-0.00013844	41.9428
T13	female	alarm cues	1	0.00246907	-0.00119149	-0.00110249	-0.000241714	0.000778546	-0.000544531	0.000111153	-0.00336811	0.0025131	-0.000737526	0.00503518	3.91186e-05	0.0059001	-0.00062359	0.000813355	-0.000333342	-0.00164761	-0.000186922	0.00229317	-0.00286022	-0.00199741	9.9556e-05	-0.0128868	0.0131379	0.0009869	0.00694367	0.000601001	-0.00450856	0.00139208	-0.00443064	0.00189418	-0.00350776	-0.000621147	0.00307672	-0.00178531	0.00442672	0.00368806	-0.000628551	-0.00100989	-0.000494388	0.00156194	-0.00169448	0.000811235	-0.000186696	47.3735
T13	female	alarm cues	2	0.00262571	0.00815779	-0.000713724	-0.000434076	0.00253802	-0.00336834	-0.00345581	0.00499326	-0.00468227	-0.00050568	-0.00146062	-0.00828773	0.00451321	0.000643432	-0.000638523	0.000746277	0.00262511	0.00262386	-0.0042565	-0.00114155	-0.00118034	-0.000124264	-0.00626325	-0.0260251	0.0226101	0.0051137	-0.00454799	0.00940913	-0.00511811	0.00078171	0.000939381	0.00280737	-0.00764752	0.000732198	0.00417531	0.00039623	-0.000550763	-0.000354857	-7.72781e-06	-0.000526767	0.00367772	0.00210274	0.000673538	0.000812584	40.9522
T13	female	alarm cues	2	0.00373276	0.000812009	-0.000405571	0.000477729	-0.0066143	7.9455e-05	-0.00320604	0.00111324	0.00178061	0.00291297	0.00353749	0.00206728	0.00482836	0.00392955	0.00338419	0.00294652	-0.00218417	-0.00307732	-0.00266465	-0.00166936	-0.00181155	0.00265411	0.00543312	0.0130444	0.00471221	0.0142655	0.00554964	0.000835742	0.00534133	-0.00171819	0.00515746	-0.000140504	-0.0066061	0.00361101	0.000572284	0.00161858	0.00165259	0.00537215	-0.000772432	-0.000459738	-0.000200109	-0.00286953	-0.00205993	0.00162608	47.1322
T13	female	alarm cues	2	0.000295014	-0.00122829	4.95647e-05	0.000857648	-0.000820559	0.00244373	-0.00356015	-0.00207817	0.00133326	-0.00377457	0.00180909	-0.000450827	-6.60526e-05	-0.00281622	0.0010536	0.000740496	3.68929e-05	2.83358e-05	0.00384983	0.00132589	-0.000469004	0.00142596	0.00257525	0.00433913	-0.0106117	0.00423976	0.00144463	-0.00265616	-0.00728704	-0.00658524	0.00090531	-0.00392766	0.00196041	-0.00243837	-0.00225573	0.000102554	-0.000663749	-0.000543386	0.000746575	0.00035192	0.00104174	-0.00109422	-0.00107192	-4.06966e-05	45.8249
T13	female	alarm cues	2	0.00386693	-0.000554301	0.00282949	-0.00301491	-0.00377236	0.000979117	0.0020844	-0.00160653	-0.0010431	-0.00307795	0.00352281	-0.00140717	0.00110546	0.000608468	0.00401658	-0.00012067	0.000719539	-0.00398948	-0.000828859	-0.00215133	0.000757555	8.13154e-05	0.0178247	0.013718	-0.00176387	0.000417503	0.00530185	0.00588301	-0.000410518	-0.00171983	-0.00571164	-0.0020434	-0.00335562	0.00143072	0.00376755	0.00153154	0.000405616	0.00140921	-0.00144857	0.00055396	0.000526452	-0.00424765	0.000849153	0.000622217	49.8001
T13	female	control	1	0.00113275	-0.000706565	-0.00241857	-0.00430616	-0.00126368	-0.00330516	0.000414536	-0.00150767	-0.000369491	-0.00550209	-0.00176609	0.00271074	-0.00264752	0.000423558	0.00313183	0.00299875	0.000915898	0.00177637	-0.00347139	-0.000750397	-0.000798548	-0.00169008	-0.0041329	0.00579086	-0.00755884	-0.00982554	-0.00572973	0.00352748	-0.00168778	-0.00395529	4.12263e-05	0.00725649	-0.00200926	0.00469813	0.00505112	0.00115906	-0.00417282	-0.00011581	-0.00377478	-0.000903083	0.00144078	-0.00068544	-0.000173692	-0.000113766	41.2063
T13	female	control	1	-0.00113527	0.00295226	-0.00139214	-0.000220753	-0.00242529	0.000385814	0.00143071	-0.00395233	0.00190494	-0.00302469	-0.00239693	0.00161422	-0.000522757	0.00541151	0.00188733	0.00254855	0.00135664	0.00248894	-0.00148698	-0.00119808	0.00101889	-0.00211661	6.82093e-05	-0.00316147	-0.0108195	-0.00401164	0.00189091	0.0013196	-0.00144313	0.00235023	0.00810422	0.00297209	-0.00111239	0.0060053	0.00595397	0.000550021	-0.0031992	0.000536016	6.32129e-05	0.000323544	0.000511816	-0.00068763	0.000951321	-0.00155434	40.6659
T13	female	control	1	0.00350128	0.00302492	0.00128575	-0.0015953	0.00640036	-0.00137714	0.00231221	-0.00184909	0.00548716	0.00186911	0.0029751	0.00376547	0.00396252	-0.00233148	-0.00196244	-0.0019051	-0.000122944	-0.00206288	-0.000126176	0.00340944	-0.000918476	0.00268787	-0.010748	0.0157358	0.00380909	0.0164282	-0.00429207	0.00801961	0.00717445	0.00433174	-0.00648078	0.00148005	0.00697867	-0.00150588	-0.00248637	0.00344989	0.00226	-0.00182472	0.00240722	0.000277008	0.00170362	0.000661839	-0.00136388	-0.000432649	43.1635
T13	female	control	2	0.00613046	-0.000375222	-0.000800766	0.00314796	-0.00405935	0.000930555	-0.00343452	0.00189241	-0.00184242	-0.00446843	0.00489697	0.00902571	0.0063998	-0.00200001	0.000301445	0.00705896	-0.000439857	-0.00120085	-0.000218312	-0.00238866	-0.00103897	-0.000988647	-0.0126034	0.0266053	0.00651525	0.00803352	0.00227966	-0.00390507	-0.0136983	-0.00823472	0.00582758	0.00400246	-0.000181778	0.00179175	0.000625592	-0.00145451	0.00145251	0.00594898	0.000318569	-0.00130245	0.000973657	-0.00195038	0.00109206	0.00163166	47.8465
T13	female	control	2	0.00167918	0.0033461	-0.00102585	-0.00140542	0.000800555	0.00110883	0.000971808	1.8928e-05	0.00202526	0.00383795	0.00458826	-0.00411395	-0.00682593	0.00351433	0.00134341	0.00148443	0.00771212	-0.000107014	-0.00335742	-0.00100168	-0.000187715	-0.00352625	0.0130428	-0.000618265	-0.0145619	-0.0012387	-0.0107627	0.00484972	0.00662675	0.00683194	0.00300188	0.0033596	-0.00702794	-7.43978e-05	0.00836389	-0.00284483	0.000246381	-0.00326741	0.00284584	0.000728027	0.00172244	-0.000438859	0.00263417	0.00220693	39.3132
T13	female	control	2	0.00102605	-0.0018691	-0.00149156	0.00285266	-0.00113362	-0.00034871	-0.00437052	0.00116861	-0.000114711	-0.00358407	0.00460058	0.000411008	0.00226356	0.00524208	-0.000415412	-6.96904e-05	0.0022511	-0.00237966	-0.00241503	-0.00140251	-0.000532134	-0.00151	-0.0101221	0.00414522	-0.00269926	0.0113102	0.0052868	-0.00328651	6.24119e-05	-0.00496652	0.00107414	-0.000834846	-0.00361256	-0.000525549	0.00693993	-2.71763e-05	-0.000488354	0.00133301	0.00100861	-0.00233614	-0.000670466	-0.000477333	0.00184086	0.00169718	47.818
T13	female	control	2	0.00284664	-0.00121462	-0.000918097	-0.00232534	0.00418602	-0.000636693	-0.00300254	0.000246992	-0.00209964	-0.00111051	0.000117642	0.000541261	0.00118736	-0.00265436	-0.000407301	0.0025823	0.00273773	-0.00276806	0.00166008	-0.00357194	-0.000227631	-0.00340691	-0.0176845	0.008209	0.00571711	0.00167753	-0.0055451	0.00164421	-0.00219738	-0.00248642	-0.00155728	0.00235914	-0.00163399	-0.00248168	-0.00047138	-0.00319211	-0.00119263	-0.00229298	-0.00185508	-1.41875e-05	0.00100803	-0.00207423	0.00362858	0.00106958	46.5638
T13	female	control	2	0.0033259	0.00169969	0.00291025	0.00112184	0.00167412	0.00411268	-0.0050591	-0.00636026	0.00439401	0.0010489	0.00651484	0.000241408	0.00267493	-0.00692793	0.00292113	0.00377896	0.00325949	-0.000550425	0.00268856	-0.00151631	0.000986931	0.00184898	-0.00134536	0.018909	-0.0149572	0.00919601	0.00663986	0.00442177	-0.00466792	-0.00246248	0.00413024	-0.00256671	0.000154406	-0.00330366	-0.00296074	-0.00378469	0.00500912	-0.00184602	0.00216922	0.00200572	0.00476267	-0.0033448	-0.000134458	5.04188e-05	46.7165
T13	female	control	2	0.00209604	-0.000322992	-0.000445471	0.00377554	0.00222629	0.00294357	-0.000426217	0.00419704	0.00318049	-0.000922534	0.00832466	-0.00491349	-0.000234455	0.000813753	-0.000910529	-0.00133396	-0.00101093	-6.12938e-05	-0.00274938	0.000271174	6.47799e-05	-0.00191746	-0.00708861	-0.00742188	-0.00510308	0.00759489	-0.00221102	-0.00531321	-0.00103143	-0.00648396	-0.00368862	-0.00108406	-0.00154932	0.000683017	0.00446792	0.00082655	0.00646196	0.00034067	0.00420933	0.00149699	-0.000747029	0.000729105	0.000929474	0.00182749	42.641
T2	female	alarm cues	1	0.00759745	0.00215415	-0.00832679	-0.00162127	-0.00444915	-0.00109588	-0.00733274	0.0108054	-0.00318412	0.00194999	-0.000569238	0.00032065	-0.000308921	-0.00175526	-0.00160952	0.00389537	-0.00113198	0.00257357	0.00184908	0.00241907	-0.000824242	0.0025751	0.0025077	-0.00357049	0.0169457	0.00823824	-0.0235952	-0.00800968	-0.00976473	-0.00608322	0.00449642	0.00601939	-0.00863393	-0.00661475	-0.00197277	-0.000856879	-0.00158448	0.00471507	-0.000272814	-0.000364374	4.61694e-05	0.00178747	-0.00324919	0.000411935	34.1153
T2	female	alarm cues	1	0.00831915	0.00352332	-0.00357137	-0.00123086	-3.22184e-05	-0.0020818	0.00459926	-0.00278215	8.37366e-05	0.000562298	0.000247129	-0.00529689	-0.0023654	2.83118e-05	0.00180338	0.000213288	-0.000710437	0.00414375	0.00471117	-0.000792914	0.000751062	-0.00122409	0.0156266	-0.00723768	0.00120928	-0.00200137	-0.0169952	-0.00456457	-0.00792139	0.00247788	0.00316475	0.00243827	-0.00261606	0.0043752	0.00118024	0.00268743	0.00347369	-0.00350833	-0.00105358	-0.000249634	0.00140735	-0.0012188	0.000100836	-0.00262829	43.6481
T2	female	alarm cues	2	0.00385783	0.00227474	-0.00297123	0.00120189	0.00243489	-0.0034635	0.000107701	0.000391341	-0.00554166	0.00113584	0.00292282	0.00226492	-0.00454283	-3.39894e-05	0.00371915	0.000560875	-0.00015684	0.000935264	-0.00152646	0.00139832	0.00248317	7.05283e-05	0.0122114	0.0104063	0.00785339	-0.00220964	-0.00377642	0.00544492	-0.00581097	-0.00290537	-0.000489976	0.00648779	-0.00416901	0.00197181	0.00513807	-0.00382565	0.0025403	-0.00383918	-0.000285318	-0.00135491	-0.000817436	0.00062081	-0.00172616	-0.000753815	46.3029
T2	female	alarm cues	2	-0.000998842	-0.000114431	-0.00326102	-0.00111092	0.00219836	0.00182353	0.00208704	0.00331051	-0.00586733	-0.00380034	-0.000142797	0.00128969	-0.00290634	0.00131913	-0.0004331	0.00119835	0.000732603	-0.00338882	0.00203156	0.000671221	0.00149493	-0.000264794	-0.00198941	0.00973545	0.00625529	-0.00398621	-0.00638988	0.0051817	-0.00738892	-0.00247075	-0.00549096	-0.00232898	-0.00227578	-0.00204919	0.00146227	-0.00238496	-0.00436731	-0.000679144	0.00176795	1.04919e-05	-0.00291303	-0.000381437	0.000926916	-3.58016e-06	40.1407
T2	female	alarm cues	2	0.000256727	0.00253556	-0.00302946	-0.000600456	-0.00564864	-0.000139491	-0.00173795	0.000276273	-0.000742788	-0.00157983	0.000278795	0.000876678	-0.00360798	-0.00237859	0.00456689	0.000667579	0.000301776	-0.00137677	-0.00334467	0.00208672	-0.00300415	0.00152429	0.019511	0.00450613	-0.00738699	-0.00261022	-0.000625362	0.00963781	-0.00157855	-0.00646135	0.0028993	0.00475253	-0.00475964	0.000832169	-0.000602748	0.00301815	-0.00265926	0.000767233	2.88421e-05	-0.00101796	0.00019656	-0.00104318	-0.00280863	0.00211929	46.4551
T2	female	control	1	0.00639206	0.00717248	-0.00390043	0.000290901	0.00101882	-0.000154311	0.000177904	0.00132729	0.00982202	0.00290458	-0.00483519	0.00679459	-0.00208485	-0.00184571	0.00301064	-0.00617653	-0.00412425	-0.000341726	0.00609214	-0.000901208	0.0017693	-0.00207976	0.0191043	-0.0056812	0.00551798	0.0105884	-0.00833755	-0.00569354	0.0112362	-0.00771449	0.00415976	0.0133498	0.00351064	0.00223487	-0.00664985	0.0022459	0.00111378	-0.00214657	0.00286904	0.0018786	-0.00126688	-0.00267925	0.000231692	-0.00395226	36.0819
T2	female	control	1	0.00296488	0.00541742	-0.00182034	-0.000832276	0.000649002	0.00229881	0.00166801	0.00246479	0.00115105	-0.00430486	-0.00284685	-0.000179717	-0.0030343	-0.00213786	-0.00194803	-0.000158935	0.000928022	-0.00570572	0.00236972	0.00142929	0.00079125	0.00194039	0.0073459	-0.00175388	0.000330886	0.00891473	-0.00921704	0.0140251	-0.00379022	-0.000837788	-0.00740303	0.000480672	0.00109541	-0.00431078	-0.00413658	6.40738e-05	-0.00397533	0.00155838	0.00411543	-0.000363866	-0.00132202	-0.00181813	0.000538367	-0.000631699	44.7605
T2	female	control	1	0.00311873	0.00514571	-0.00356946	-0.00300728	0.000992322	0.000729193	-0.00487217	0.00224533	0.00150671	-0.00076272	0.00375258	-0.00331715	0.00120546	-0.00141047	-0.000995293	0.00156267	-0.000726328	-0.00051179	0.00675067	-0.00151648	-0.000970483	0.000200929	-0.000783422	0.000776404	0.00616743	0.0138569	-0.0173535	0.00130109	-0.00222099	-0.00854091	0.00335406	-0.00416199	-0.00350789	-0.00211031	-0.0034016	0.000642892	0.000116685	-0.00021886	0.000343584	0.00156223	0.00150114	-0.00089188	0.00102778	-0.000754708	41.1874
T2	female	control	2	0.00712261	0.00203883	-0.00348116	-0.00107132	0.0021074	0.000974975	0.00118049	0.000593473	0.00333459	0.00401699	-0.00199803	0.00285353	-0.000578368	-0.00721024	0.00160426	0.00352861	-0.0011298	-0.000407416	0.000793084	-0.000405759	-0.000686251	-7.17896e-05	-0.0072436	0.00760828	0.00205469	0.000203954	-0.012186	0.00162118	-0.00210154	0.000732944	0.00123272	0.00967093	-0.000450977	-3.47019e-05	-0.00732487	-0.000429544	0.00270169	-0.000726698	0.000879992	0.00143933	0.0010011	-0.00233582	-0.00100133	1.54931e-05	45.1675
T4	female	alarm cues	1	0.00711042	-0.000100859	-0.000580835	0.00174965	0.00452637	0.0017575	0.00176522	0.00111501	0.00346394	-0.00131296	0.00385056	-0.0014697	0.000615739	0.00376372	-0.00454415	-0.00223509	-0.000628843	-0.000433431	-0.00442424	0.00276361	0.000833974	-0.00105795	-0.0148891	-0.00381224	-0.00592368	0.0171326	-0.00447832	-0.00325267	-0.00282829	0.00515492	-0.00862485	0.00346905	0.00198044	-0.000524655	0.00510113	0.00303519	0.00392665	0.000470401	0.00333996	0.000670127	-0.00136254	0.00191034	0.000879754	0.000198414	39.9553
T4	female	alarm cues	1	0.00334728	-0.00114581	-0.00505058	0.0016878	0.00358519	-0.00229246	0.00149789	0.00192667	-0.00180302	0.00451633	0.00221218	0.000965231	2.09578e-05	0.000404588	-0.00144008	-0.000845395	0.00552382	-0.00243872	-0.00361988	0.000364386	0.00101295	0.00029398	-0.0129658	0.0105059	0.00643923	0.00141354	-0.00495391	0.00283801	0.0040524	0.00749427	-0.00244449	0.00499389	-0.00530544	-0.00620782	0.00410637	-0.00159484	0.00171626	-0.00249176	0.00291849	-0.00338098	-0.000438799	0.000439658	0.000580103	0.00112219	43.5944
T4	female	alarm cues	1	0.00490335	0.00192166	3.99774e-05	0.000775758	-0.00146579	0.000504678	-0.00131091	0.00387492	0.00338754	-0.0025508	-0.00187986	0.00432813	0.00231151	-0.00310542	0.00425528	-0.00469315	0.00367125	-0.00125642	-0.0034699	0.00305706	0.000426071	-0.00132935	0.015345	-4.92263e-05	0.00324009	0.00166896	0.00688539	-0.000526977	0.0015984	-0.0046939	-0.00291077	0.0128182	0.00165314	-0.00458017	0.00436104	0.00284355	-0.00239005	-0.00049623	0.00353717	0.000288418	0.00152394	-0.0019033	-0.00093028	0.0010837	40.517
T4	female	alarm cues	1	-0.00243491	-0.00135702	0.00321172	-0.000744759	-0.0045034	0.00297153	-0.0034517	0.00410097	0.00128169	-0.000663728	0.00187909	-0.00754666	-0.00209014	-0.00494606	0.00204236	0.000512467	-0.000455033	1.08041e-05	-0.00390558	0.00396988	0.00177797	0.00219037	0.0150666	-0.015977	-0.00931569	-0.00612397	0.00394377	0.00501625	-0.00205128	-0.00499168	-0.004704	-0.00225011	-0.0004601	-0.00639617	0.00239448	-0.00124301	0.0020257	0.00304459	0.000547205	0.00307259	0.000649698	-0.00022124	-0.00351633	0.00184628	41.6451
T4	female	alarm cues	2	0.00070484	-0.00146696	0.000794507	0.0013954	-0.0028423	-0.000964335	0.00120273	8.75861e-05	0.00208505	0.000380997	0.00139311	0.00694794	-0.000333205	-0.00787737	-0.00285998	-0.00367799	0.00125091	-0.00149695	0.00191977	-0.00050873	-0.00103397	-0.00440435	0.00912785	0.0107452	-0.00160144	-0.00570413	-0.00117495	-0.00370174	0.00250245	-0.00463361	0.0018472	0.00649763	0.00830288	-0.00568739	-0.0041513	0.00218437	0.00259224	0.000456775	0.000240247	-0.00139441	-9.75896e-05	0.000107036	0.00339873	0.00132058	49.2953
T4	female	alarm cues	2	-0.00207023	0.00138845	0.00239164	-0.000432921	-0.000710774	-0.00107981	-0.00390222	0.00407338	-0.00203134	-0.000861224	-0.000563683	-0.00492328	0.00543278	-0.0071929	0.00206276	-0.00170386	-0.00250661	0.00149284	-0.00405312	0.0039887	0.00165019	-0.000408002	0.000975675	-0.0183515	0.0144026	-0.00620313	0.0079265	0.00685352	-0.0046259	-0.00811092	-0.00198102	0.00333203	0.00314518	-0.00524426	0.00246951	0.00172568	0.00278364	0.000431777	-0.00146162	0.00284562	0.00116992	0.000955257	-0.00274191	0.000963548	43.0189
T4	female	alarm cues	2	0.00182447	0.000877918	0.00272808	0.00233546	-0.00226867	-0.00229326	0.0015341	0.00588001	0.00328011	-0.00196175	0.00196424	-0.00741589	-0.00519798	-0.000941169	0.00466398	-0.00580627	0.00159406	-0.00150191	-0.00455629	-0.000569638	0.00175281	0.00172074	0.0297495	-0.0221016	-0.00107436	-0.00459731	0.00477801	0.00309245	0.00946701	-0.00675418	-0.0107728	0.00278269	-0.00431391	9.9032e-05	0.00547479	-0.000892106	0.00327705	0.000333885	0.00268286	-0.00190254	0.000934754	-0.00174386	-0.00136926	0.000766275	41.5571
T4	female	control	1	0.00231563	0.00490207	-0.00550313	-0.00183072	0.00179119	-0.00249727	-0.00170137	-0.00175588	-0.00467992	0.00245376	0.00534345	0.00583148	-0.000310762	0.000367993	0.00141539	0.00486828	-5.38972e-05	-0.00243246	-0.00286181	0.00075111	0.000554657	-0.000174044	-0.00736517	0.0288643	0.0074122	0.00694551	-0.00804093	0.0169401	-0.00290335	-0.00139031	0.00499068	0.00520136	-0.00521975	0.000920778	0.00337103	-0.00169614	0.00115008	-0.00136622	-0.000856129	-0.000477505	-0.0010086	0.000239141	-0.000632394	0.000378249	50.4961
T4	female	control	1	0.00344046	0.00124919	-7.47831e-05	0.00141612	-0.00139235	0.00143	0.00243825	0.00580286	0.004047	-0.00408472	0.00915215	0.000428926	0.00153596	0.000634875	-0.00162375	-0.00232322	-0.00152934	-0.00169408	0.00263194	0.001371	-0.00298269	0.000177127	0.00912899	0.00909127	0.00219103	0.012759	-0.0101956	-0.00617496	0.000307408	-0.00968852	-0.00482125	-0.0042086	0.00275138	0.0013165	0.000745348	0.00547247	0.00260072	0.00295148	0.00437916	-0.000220824	-0.000106831	0.000222822	0.000468392	0.00175217	40.8389
T4	female	control	1	0.00204967	-0.00303837	-0.00174095	-0.00426377	0.00335593	-0.000136948	-0.00218154	0.00385217	0.00289076	-0.00519144	-0.00381834	0.000996976	0.00132969	-0.00414655	-0.00112518	-0.00155606	0.00154987	-0.00104081	-0.00526104	0.00168604	0.00187809	-0.00297664	-0.0240034	-0.00697732	-0.00205238	-0.00404649	-0.00301124	0.0013454	0.00092975	-0.00403318	-0.00975737	0.0106968	0.00272248	-0.00697781	0.00400805	0.00142447	-0.00306755	0.00035628	-0.000761113	0.00175426	0.000330752	-0.000230842	0.000923901	0.000303174	39.7854
T4	female	control	2	0.00273286	0.00366958	0.00235328	-0.00332917	-0.00100361	0.00122508	-0.00573933	0.00107894	0.00586959	0.00308483	-0.00215293	0.00217198	0.00102665	0.00243262	-0.000349555	-0.00606078	0.000474446	0.00026471	-0.00190371	0.000201774	0.000174445	-0.00242217	0.0138386	-0.00943834	-0.00181713	0.0145311	0.00375386	-0.00363749	0.0126513	0.000519377	0.00105259	0.00786178	0.000176703	-0.00270035	0.00109957	0.00251046	-0.00149021	0.000427603	-0.000395938	0.00343214	0.000907581	0.000513209	0.00143794	-0.000358956	38.7542
T4	female	control	2	-0.000374891	-0.00111524	0.000376007	-0.00207278	-0.00244145	-0.000649014	-0.0027709	0.00502787	0.00287328	0.000260423	0.00127733	-0.00120878	0.00101096	-0.000561285	0.00335099	-0.00156657	0.00069355	-0.000153325	-0.00121806	0.00234678	-0.00101098	0.00143164	0.0102936	-0.00236788	0.00262215	0.000543303	-0.000922846	-0.00297482	0.00750618	-0.00575234	-0.00194324	0.00111348	-0.00131328	-0.00259185	0.0026921	0.00156314	-0.00149208	0.000949865	0.000226281	0.000899363	0.00127944	-0.00069	-0.00272791	0.00155232	44.4708
T4	female	control	2	0.00156646	-0.00222132	-0.00731532	0.00311631	0.00181241	-0.0025516	0.00124353	0.0069009	0.00125105	0.000387674	0.00101016	-0.00190779	-0.0016433	0.00254707	0.000933436	0.00123736	-0.00428737	-0.000382444	-0.000159601	0.00107994	4.73265e-06	0.00270037	-0.016058	-0.00668419	0.00937945	0.00231884	-0.0121734	-0.00615435	0.00201994	-0.00650018	-0.00269476	0.000679954	-0.00434237	0.00281708	0.00029153	-0.00023018	0.00209036	0.000851417	0.00200897	-0.00240823	-0.00312946	0.00017145	-0.00348956	-0.00022637	38.0038
T4	female	control	2	0.00299341	0.00111987	-0.000250079	-0.00297596	0.00120467	-0.00356374	0.00347209	-0.000270771	6.43398e-05	0.0007574	0.000399041	-0.00101774	-0.00169811	-0.000515296	-0.0013573	-0.00601243	-0.00075201	-0.000658519	-0.00237837	-0.000689313	-0.00018605	0.00104595	0.00878136	-0.000608987	0.00425458	0.00107788	-0.0035082	0.00470116	0.00788415	0.00224333	-0.00877597	0.00278951	-0.00161484	-2.37881e-05	-0.00059315	0.00416903	0.00192378	-0.000970561	-0.00153072	-0.00152194	0.000146598	0.00116903	0.00051866	-0.000976033	41.6731
T6	female	alarm cues	1	0.00248977	-0.00926985	0.00325975	0.00153119	-0.000974648	0.00380483	0.00266304	-0.000208118	-0.000866888	0.000146412	0.000821864	0.000313257	-0.000696286	0.00802196	-0.00096942	-0.00168861	0.000119549	0.0048883	-0.000563158	0.00475576	0.000532805	-0.00250999	0.0061572	-0.000756263	-0.0125325	-0.00192355	0.00509419	-0.0265569	-0.00750387	0.00955124	-0.00213149	-0.00144895	0.00439787	0.00122544	0.00867391	0.00144181	-0.000355305	-0.000577651	-4.53002e-05	0.00214395	-0.00189386	0.00226409	-0.000768695	0.000878368	40.9556
T6	female	alarm cues	1	0.00408682	-0.00248375	0.0058008	0.000198036	-0.0015206	-0.000119954	-0.00539064	0.0027814	-0.00992155	0.00309055	0.00315916	0.00948151	-0.0048375	0.000708799	-0.00110899	0.00137856	-0.00157772	0.00090044	-0.000475113	0.00481131	-1.52737e-05	-0.00242317	0.0285787	0.021536	0.00771866	0.00683422	0.00228856	-0.00674194	-0.0120079	0.00053972	-0.000837436	0.00515361	0.004304	-0.00163553	0.0026119	-0.00611772	-5.23626e-05	0.000330754	-0.00367332	0.00157753	-0.00220754	0.00381079	-0.000542633	0.00273993	42.8916
T6	female	alarm cues	1	0.00739563	0.00126882	0.00692033	-0.000207624	-0.000279179	-0.00416862	0.00682733	0.00939578	-0.00296642	-0.00147106	-0.000313432	-0.00541149	0.00271329	-0.00103158	-0.00190036	-0.00474879	-0.0018167	0.000423033	0.00511761	0.00060238	0.00114576	-0.00502708	0.0296241	-0.0217985	0.033418	-0.00190624	-0.0112054	-0.0105277	-0.0040671	-0.000930448	-0.0099091	0.00104208	0.00889115	0.000488408	0.00407425	0.00180474	0.00352966	0.000555512	-0.00100159	0.000429734	-7.39367e-05	-0.000186742	0.00299844	0.000381846	38.0906
T6	female	alarm cues	1	0.00362952	-0.00332553	0.00775996	-0.00219695	0.00476895	0.00137723	-0.00456788	-0.000219274	-0.00200104	-0.00227419	-0.00212278	0.0048041	-0.00198835	-0.00329035	-0.00103386	0.000829134	-0.00215637	0.00284869	3.33678e-05	0.00144249	0.00286893	0.000503484	-0.000140365	0.00432916	-0.00218844	0.00320345	0.00698032	-0.00630959	-0.00886254	-8.99998e-05	-0.00984286	0.00345143	0.0065999	-0.000955138	-0.0014555	-0.00659277	2.97621e-06	1.39174e-05	-0.00327144	0.00338912	0.00147153	0.00178706	-0.00057823	-0.00123517	44.0205
T6	female	alarm cues	1	0.00192783	-0.00359149	0.00361189	0.000695	0.00636964	-0.000109567	-9.28272e-05	0.00145536	-0.00419775	0.00375848	0.00281471	-0.000837397	-0.00415641	0.00158991	-0.00118369	0.00173883	0.00311632	0.0031852	0.00368813	-0.00113004	-0.000596376	0.00332851	0.00191853	0.008545	0.00271906	0.000943689	-0.00455065	-0.0117152	-0.00256832	0.00725815	-0.00559651	-0.00684564	-0.00292954	0.00115444	-0.00167215	-0.00777611	0.000910395	-0.00331174	0.000457752	-0.00096821	0.00247272	0.00231393	-0.000351369	0.000357732	41.7723
T6	female	alarm cues	1	0.0035107	-0.00516533	0.000644044	0.000838456	0.00179574	0.00126287	0.00128894	0.00171946	-0.00170579	-0.00524278	-0.00546395	0.00365363	0.00516335	0.00258323	-0.00144422	-0.00425129	-0.00336632	0.00147489	-0.000583364	-0.00171652	-0.000762989	0.00130895	-0.0162153	-0.00273208	0.00854056	0.00182895	0.011451	-0.0160785	-0.00540523	-0.000191172	-0.00883705	0.00156524	0.000391434	0.00324914	-0.00303374	0.00376222	-0.00272668	0.00216156	-0.000849381	-0.000663906	-0.000786835	0.000641162	0.000306046	-0.00141055	45.1315
T6	female	alarm cues	2	-0.000108903	-0.00445396	-0.00198668	-0.00320115	-0.00091267	0.00196729	0.00125476	-0.00311666	0.00422773	0.00642256	-0.00350312	0.00272741	-0.00315749	-0.000972459	0.000372874	0.00253012	0.00100188	0.00147249	-0.0041675	-0.000443586	-0.0017869	-0.000526766	-0.0116388	0.00632037	-0.0183256	-0.00909464	-0.00299383	-0.00464353	0.00831319	0.00991564	0.00341526	0.00636617	-0.00234549	0.000441353	-0.00340646	0.000499605	-0.000566629	5.63531e-05	-0.00175587	0.00162184	0.00026995	-0.000225855	-0.000786639	0.00113678	38.9624
T6	female	control	1	0.00648323	-9.73917e-05	0.00167476	0.00241057	-0.00283162	0.00128108	0.00173973	0.00215092	-0.00346589	0.00325528	0.00189934	0.0134571	0.000399126	-0.00247261	0.000742056	0.00646007	-0.0020439	-0.00295682	-0.000511263	0.00410567	-0.00282813	0.00036749	0.01078	0.0359273	0.00868407	0.00767722	-0.00211614	0.000507148	-0.0101022	0.00298267	0.00252364	0.00747118	0.00566458	0.00236963	-0.00396574	-0.00183364	0.000273887	0.00351815	0.000996058	-0.000100672	-0.0018077	-0.0004458	-0.00225813	0.00335946	47.4429
T6	female	control	2	0.000455214	-0.00226511	-0.00404642	-0.00119155	0.00154616	0.000111143	-0.00339851	-0.00118417	0.00246744	-0.000176638	-0.00422629	-0.0023505	-0.00467894	-0.00240918	-0.000431416	0.00291826	0.00074115	0.00238018	-0.00269977	-0.00209657	-0.00240631	0.00303602	-0.0203424	-0.0094636	-0.0162436	-0.00335204	-0.00591273	-0.00135999	0.000485613	0.000822277	-0.00054275	0.00274422	-0.00666036	0.000788846	-0.00607564	-0.00135237	-0.00195843	5.67703e-05	-0.00127637	-0.00134656	0.00197638	0.000626381	-0.00145976	4.71468e-05	39.829
T6	female	control	2	0.00809232	-0.00743207	-0.000389114	0.00113989	-0.00426048	-0.00107178	0.00174596	-0.00271841	-0.00305923	0.00260216	-0.00234284	0.00235531	-0.0010141	0.0027369	-0.0041659	-0.00268176	0.00123844	-0.00279377	0.00311056	6.7102e-05	-7.11903e-05	0.00261586	0.0113268	0.0122309	-0.00214078	0.00867043	0.000132101	-0.0124505	-0.00327169	0.0126764	-0.00493552	-0.00183164	-0.000495355	-0.00584806	-0.00334504	0.00104314	-5.85268e-05	0.00171665	-0.00212141	-0.00478387	-0.00226906	-0.000737698	0.000404239	-0.00031743	47.7397
T7	female	alarm cues	1	0.00155625	-0.000275821	0.0023213	-0.000382664	-3.41017e-05	-0.0020827	-0.0045477	0.000212534	0.0025212	0.00481822	-0.00366666	-0.0052587	0.00178269	0.00349287	-0.00393948	-0.00166105	0.00293121	-0.00319877	0.0033376	0.00275423	-0.00260889	0.00325148	0.00387788	-0.0141725	0.0037939	0.0216959	-0.00384229	-0.000828477	0.00863977	0.0107548	-0.000858742	-0.00621443	0.00200619	-0.00691595	-0.00324895	0.000491969	-0.00327989	-0.000353916	-0.000392137	-0.00230935	0.000711441	0.000244769	-0.000944869	0.00134599	46.34
T7	female	alarm cues	2	0.00373271	-0.00171096	0.000896256	-0.00361809	-0.000175188	-0.00100742	0.00142863	-0.0024275	0.00682601	0.00543358	0.00190118	0.000164453	0.00160742	-0.00321973	-0.0028682	0.00278554	-0.00037315	-0.00211381	-0.00231159	-0.00169815	-0.000460377	0.00142338	-0.0154582	0.0100505	-0.00764624	0.00624047	-0.00776707	0.00416851	0.0111171	0.00801712	-0.00242552	0.00126304	0.0012282	-0.00199919	-0.00406267	0.000957004	0.00489187	0.0029854	-0.00189429	0.000356513	0.00149483	-0.00134736	0.000188055	0.000384556	41.5968
T7	female	alarm cues	2	0.00044958	0.00260846	0.00357129	-0.00140711	-0.00318337	-0.000468497	0.00376814	-0.00137906	0.00268192	0.00544497	0.00576433	-0.00286749	-0.000761463	0.00148379	0.000734175	0.00192444	-0.00306119	-0.000587753	0.00377661	-0.000110182	0.000436676	-0.000230555	0.022381	0.00519605	0.00118673	0.00389291	-0.00791257	0.00233444	0.00626088	0.00254508	0.00384333	-0.00659956	0.00272193	0.00406083	0.00024572	0.000106496	0.00577329	0.00108623	-0.000998386	0.00204939	-0.00032888	-0.00125292	-0.000272195	-8.46538e-05	41.9024
T7	female	alarm cues	2	-0.000120233	0.00298788	-0.00137293	0.000499365	0.000174467	-0.00112003	-0.00157765	-0.00144516	0.000735236	-0.00074609	0.000792601	-0.00154618	-0.0025777	-0.00491593	-0.00305663	0.000695064	0.00160074	0.00131465	-0.00386667	0.000266391	0.000326006	0.00028771	-0.00610053	-0.006925	-0.00913838	-0.00173104	-0.00369396	0.0101969	-0.00277242	6.8952e-06	0.000471807	0.00372238	-0.000326684	-0.00341134	-0.000792192	-0.000309456	0.00237891	0.00063994	0.000407785	-0.00110996	0.00164833	0.00219039	0.000489809	8.95493e-06	45.2331
T7	female	control	1	0.00228286	0.000774438	-0.00285454	0.000401335	0.00117539	0.0001377	-0.000227227	-0.000196403	-0.00162288	-0.00328423	-0.000353859	-0.000561664	0.00117221	0.000806998	-0.00162816	-0.00101009	-0.00271345	0.00136886	-0.00117232	0.000386933	0.0016249	0.000101556	-0.0102633	-0.00461374	0.00195864	0.00288508	-0.00059971	-0.000192644	-0.00764652	-0.00227193	-0.00215721	0.00167226	-0.00111343	0.000427329	0.00126688	0.00197991	0.00103367	0.000635772	-0.00021657	0.000128942	-0.00114515	0.00125771	-5.95946e-05	-0.00178002	45.5628
T7	female	control	1	0.00568928	0.000569197	-0.0043047	0.000648245	-0.00161231	-0.00246971	0.00138234	-0.000392097	0.00150149	0.00409284	-0.000876944	-0.000433141	0.00298971	-0.000867932	0.000121626	-0.000771917	-0.000542532	8.98356e-05	-0.000201412	-0.00201064	-0.00114607	-0.000412244	-0.0042631	-0.000758229	0.00762244	0.00270015	-0.00564696	-0.00366465	0.00279552	0.00287666	0.00419697	0.00534166	-0.0036589	0.000421612	-0.0022346	0.00365206	0.00334352	4.70787e-05	-0.000746109	-0.00194941	0.000236459	-0.00127937	0.000220554	-0.000232133	44.0134
T7	female	control	1	0.00612539	0.00507504	0.0065663	-0.00250058	-0.00532692	0.00113454	0.00262682	0.000776973	0.0015062	0.00396815	-0.00370473	-0.00584873	0.00488418	0.00051559	-0.002793	-0.00213743	0.00376407	0.000299568	0.00498303	0.00178921	-0.00182949	-0.000802969	0.034298	-0.0163732	0.0105922	0.00955106	-0.00592253	-0.0032808	-0.000795323	0.0144238	0.00226185	-0.00286685	0.00472787	-0.00432553	-0.00137766	0.00456854	-0.00146006	0.00180411	0.000401655	0.00156193	0.00318883	-0.00101029	0.00164707	0.000792036	38.4647
T7	female	control	2	-0.00141809	-0.00246887	-0.00362535	-0.00315044	0.000701361	0.00147848	0.00217823	-0.00364527	0.00178765	-0.00080963	0.00171598	-0.00390269	0.00320908	-0.000887243	-0.00266726	0.000365303	-0.0014704	-0.00111241	0.00484368	-0.00133093	-0.000510126	-0.00195886	-0.0190004	0.00370051	-0.00476923	-0.00118401	-0.00944536	-0.00201257	-0.000432483	-0.000493802	0.00187876	-0.00711716	0.00154832	-0.00211907	-0.00244719	0.00486745	0.000989034	-0.00108608	-0.00148362	0.00121733	-0.000921919	-0.00131976	0.00214904	-0.000783194	44.3334
T7	female	control	2	-0.000547571	-0.00479121	-0.00108645	0.00535742	0.00305239	0.00125318	-0.00414246	0.000138045	-0.000834066	-0.00014824	0.000887759	-0.00717438	0.00439205	0.00178914	0.000247721	-0.00168643	-0.000329228	0.00229105	0.00148692	0.00119604	-0.000768438	-0.00325936	-0.017772	-0.0200354	0.00152286	0.00334982	0.00656569	-0.0157296	-0.00709034	-0.00337355	0.00414921	-0.00323658	0.000800523	-0.00117782	0.00338988	0.00110621	0.00251841	-0.00421882	0.000599867	0.000273423	-0.000691867	0.000432948	0.000360272	0.00145437	44.3085
T7	female	control	2	0.000428316	0.0037715	-0.00338847	0.00176053	-0.000673026	0.00347702	0.00902511	-0.00604909	-0.00236182	-0.00156547	0.0032253	-0.000118379	-0.00269541	-0.000327121	-0.00195301	-0.00260928	0.000919291	-0.00149211	0.00107464	-0.000488523	-0.000669191	-0.00188102	0.0107071	0.0112701	-0.0105621	-0.00546613	-0.00250835	0.00824535	-0.00792332	0.00458696	0.00128402	-0.00226296	-0.000427102	0.00195746	-0.00143328	0.00573297	0.00195731	-0.00221817	0.0037105	-0.000768064	-0.00193646	4.88009e-05	0.00305928	-0.000515746	44.5074
T8	female	alarm cues	1	0.00624057	0.000527278	0.00688431	0.00220128	0.00054426	-0.00230181	0.0050032	0.00499293	-0.000832509	-0.00122709	-0.000560741	-0.00439697	-0.00158135	-0.00150222	-0.00152283	-0.00166519	-0.001861	0.000923195	0.00214012	-0.000934931	-0.0016346	0.000409899	0.0203633	-0.017035	0.0133113	0.00181264	-0.00493352	-0.00689124	-0.003877	0.00155347	-0.0100251	-0.00123652	0.00443465	0.0049544	-0.00286017	-0.000449067	0.00342593	0.00145594	4.11475e-05	-0.00144722	0.00135681	0.000349764	0.00074252	0.000818528	40.4983
T8	female	alarm cues	1	0.00212884	0.00450761	0.00999977	0.000326671	0.00279324	-0.0041129	-0.000645598	0.00265088	-0.00266096	0.00100508	-0.00191492	-0.00481689	0.00292102	0.00529454	-0.00272179	-6.19252e-06	0.00135401	-0.00211472	-0.00100852	-0.00196701	-0.00124193	0.0022358	0.00896577	-0.0167491	0.0209461	0.0171595	0.00559035	0.00749477	0.00496944	0.00938974	-0.00772128	-0.00577351	0.00124488	0.00411673	0.000962852	-0.00376201	-0.000880263	0.00174196	-0.00128463	-0.00180483	0.00246038	0.000942624	0.00150299	0.00105887	43.6295
T8	female	alarm cues	1	0.00618723	-0.000808468	0.00405575	0.000600486	-0.000230884	-0.00207623	0.00416334	-0.00170288	-0.00132071	-0.000339091	-0.0031098	0.00175207	0.00330283	0.00310649	-5.51251e-05	0.000174523	-0.000929997	0.00120732	0.00127986	-0.0030485	0.000184963	0.00341044	0.0044837	0.00346601	0.00999488	0.00408489	0.00581387	-0.00659038	-0.00230741	0.00873085	-0.00463808	-0.00134157	-0.000237194	0.0060432	-0.00198743	-0.000344396	0.000572931	0.00217256	-0.00159341	-0.00232116	0.00170791	-0.000999634	-0.000181129	-0.00195801	45.3227
T8	female	alarm cues	2	-0.000236092	-0.00342972	0.00683683	-0.00117548	0.00392955	0.00375731	0.00194824	-0.00358411	-0.00224634	-3.60992e-05	-0.00190238	-0.00516375	0.00396669	0.00104139	0.000980796	-0.00104098	-0.00050425	0.000820919	0.00372737	-0.00108854	-0.00129748	-0.00146695	-0.00112649	-0.00559248	0.00203338	-0.00125855	0.010055	-0.00867749	-0.00505947	0.00592432	-0.0039296	-0.00812165	0.00336233	0.00336449	-0.00212365	0.000788634	-0.000542444	-0.00359551	-0.00168364	0.00333286	0.00123474	-0.00132434	0.00156032	0.000589424	42.0672
T8	female	alarm cues	2	0.00446327	-0.010085	0.00104819	0.000263189	0.0034237	0.00243059	0.00187144	0.00703131	0.00190662	0.00206634	-0.00554357	0.000612429	0.00122805	0.000315467	0.00163961	-0.00122615	0.00192415	-0.00346539	-0.00341915	-0.00211497	-0.00320982	0.000958839	-0.0191704	-0.00131622	0.00477418	-0.00273649	0.00496146	-0.0169175	0.00798768	0.00547385	-0.0131122	0.00450986	-0.00379195	-0.000303626	-0.0040984	-0.000859004	-0.00307001	0.000617122	0.00128885	-0.000635545	-0.000410025	-0.00280992	-0.000257125	0.0035322	41.1517
T8	female	alarm cues	2	-0.00253566	-0.00648972	-0.000719354	0.00254823	0.00518749	0.00487359	0.00703187	0.00248353	-0.000551017	-0.00283966	-0.00121803	-0.0012321	-0.000726671	0.00386578	-0.0013412	0.00271944	-0.000774947	-0.00111584	0.00297868	0.00143334	-0.00277131	-0.00170178	-0.0228165	5.18069e-05	-0.00353212	-0.00594008	-0.00481738	-0.0126332	-0.00649379	0.00341884	-0.00502685	-0.00683001	0.00422729	0.00483414	-0.0011972	0.000479264	-0.0033341	-0.00164951	0.00364067	0.000854098	-0.00305264	-0.000312103	0.000712867	0.00214474	39.1164
T8	female	alarm cues	2	-0.000256547	-0.00190311	0.00111628	-0.00215968	-0.000951456	-0.000405946	0.00329669	-0.00270806	0.00156962	-0.00284249	-0.00205966	-0.00174151	0.00358023	0.00310842	-0.000548061	0.0011582	0.00160814	0.00160663	0.000527936	-0.0047071	0.000858043	0.00105552	-0.0117048	-0.00133984	-0.00282922	-0.00596304	0.00300081	-0.00426033	0.00226222	0.00526816	-0.00089674	-0.00451787	-0.00225024	0.00324856	0.00150751	0.000810858	-0.00140584	0.00218903	-0.00150455	-0.000897199	0.00228275	-0.00144413	0.00174572	-0.00199139	43.5322
T8	female	control	1	0.00514687	-0.00127713	-0.0056169	0.00159425	0.000489147	0.00233193	0.00646256	0.00287476	-0.00149514	0.00292032	-0.00158969	-0.00532312	0.00517343	0.00456687	0.00387205	-0.00171107	0.0029547	0.00060465	0.00667768	-0.000223853	0.0029649	0.0011282	0.00543473	-0.00205028	0.0167263	-0.00509247	-0.00510774	-0.0148349	-0.00411724	0.00713612	0.00166642	-0.00378471	-0.0066886	-0.00209058	0.00405272	0.00152134	-0.000195959	-0.00320408	0.00456872	-9.74101e-05	-0.00065236	-0.0038331	-0.000963635	-0.00215189	40.6904
T8	female	control	1	0.00151077	0.000300842	0.00328109	0.00232923	0.0016477	-0.000713798	0.00177937	0.000896945	-0.00427494	0.00302716	0.00146728	-0.00419934	0.000783854	-0.00218279	0.00141163	-0.000228154	0.000829684	0.00189922	0.0013046	0.000228011	0.000741988	0.000149081	0.0119256	-0.00540279	0.0114711	-0.00521268	0.00265865	-0.00226957	-0.00566013	0.0029916	-0.000797338	-0.00222943	-5.83031e-05	0.000279647	0.000782588	-0.00255314	0.0039953	-0.00261918	0.000322689	6.62674e-05	0.00139783	0.000301946	-0.000417512	0.000556635	44.1574
T8	female	control	1	0.00361887	-0.00132733	0.00320004	0.00124034	-0.00243413	0.00103323	0.00616419	-0.00233015	-0.000525366	0.00130673	-0.00238814	-0.00353143	-0.00738541	0.00381318	0.00603193	-0.00266388	-0.00191227	0.00187086	-0.0017495	-0.00124707	0.000927344	0.00347387	0.0344184	-0.00778931	-0.00986857	-0.0084656	0.00865341	-0.00485463	0.000826276	0.00587967	-0.00637915	6.16482e-05	-0.00579336	0.00925016	0.000150259	-0.000878939	0.00167201	-0.00105379	-0.000141766	-0.00031503	-0.000411258	-0.00179708	-0.0027516	-0.00132739	38.8305
T8	female	control	1	0.00496658	-0.00218451	-0.00216203	-3.79273e-06	0.00448393	0.000741707	0.00442598	0.003159	-0.00217468	-0.00504009	-0.00443012	-0.00746131	0.00348877	-0.00101651	0.00148403	0.00173831	-0.00160727	0.00213382	0.00266258	-0.0014943	-0.00116951	0.00288756	-0.0188187	-0.0149058	0.0120114	-0.00547526	-0.00631691	-0.00825269	-0.0123596	1.89472e-05	-0.00854892	-0.00342203	-0.00368651	0.00440491	-0.00326589	0.00195869	-0.00125709	-0.000902263	0.000643373	-0.000488142	0.00158226	-0.00173611	-0.00148825	-0.00102468	39.2861
T8	female	control	2	0.00054106	0.00451818	0.000928285	-0.00307807	-0.000250409	0.00110203	0.00334902	-0.00217527	-0.00186362	-0.00258407	0.000805651	0.00348719	0.00153836	-0.00218106	0.00277372	-0.00183611	3.86945e-05	-9.42101e-06	-0.00117361	-0.00132407	0.00064679	0.0016878	0.0121495	0.0150742	0.00335588	-0.00512572	0.00589824	0.010047	-0.00150922	-0.00152861	-0.00307399	0.00142928	-0.00225123	0.00262939	-0.000722947	0.00254436	-0.000873068	8.41163e-05	0.000454741	0.00128698	0.00179728	-0.000756028	1.2452e-05	-0.0014974	44.1668
T8	female	control	2	0.00797172	-0.00200177	-0.00421749	0.00344155	0.00253351	0.00388392	0.0072288	0.00313383	-0.00327076	0.000284069	-0.0027989	-0.00288569	-0.00291004	0.00339647	0.00286748	-0.00350527	0.000339001	0.00419286	-0.000115213	0.000122937	-3.26278e-05	-0.000106326	0.0089997	-0.00938239	0.00278473	-0.00875857	-0.00253984	-0.0186048	-0.0114438	0.00591276	-0.00493064	0.00506399	-0.00754889	0.00504115	0.00129286	0.00220105	0.000576629	-0.00342448	0.00425429	0.00016731	-0.00114806	-7.55155e-05	-0.000815917	-0.000726182	32.5713
T8	female	control	2	0.00319815	-0.00122252	-0.00146114	-0.00233102	0.00248938	-0.00296842	0.00414522	0.000368072	0.000854528	-0.00115435	-0.00182677	-0.00338807	0.00115326	-0.00270087	0.000104356	-0.00151177	-0.00280788	0.00220788	0.00183729	-0.00190351	-0.00167164	0.00011229	-0.00808412	-0.00759038	0.00755312	-0.00577929	-0.00928157	-0.00513964	0.000283133	-0.00157232	-0.00478013	0.000787459	0.000206561	0.00400129	-0.00377483	0.00415762	0.00179287	-0.00147975	-0.00245025	-0.000678754	0.00129059	-0.000289611	-1.94256e-05	-0.00109964	41.2151
T9	female	alarm cues	1	0.00588784	-0.00445939	-0.00234248	0.005197	-0.000183507	-0.00107584	-0.00835046	-0.00136243	0.00159892	-0.00397954	-0.00225503	0.00233467	0.00326569	0.00261104	0.00153479	0.001568	0.00217346	-0.000244032	0.000410453	-0.000337472	-0.00310469	0.0013386	-0.016962	-0.00052037	-0.00582312	0.0170634	0.00770174	-0.0132527	-0.00663249	-0.00377275	0.00371602	0.00338089	-0.00206298	0.000100832	-9.56264e-05	-0.000408001	-0.0032271	-0.00037026	-2.09021e-05	-0.00442359	0.00137686	-0.0016774	-0.00111388	0.00133223	47.7284
T9	female	alarm cues	1	0.00378726	0.00182173	-0.00302316	0.00019957	-0.00127355	-0.000445118	-0.00467124	-0.00365358	0.0011708	-0.000641038	-0.00481311	0.00345072	0.00161649	0.000645956	-0.000432917	-0.000406487	0.000692335	0.00304445	-0.000351228	0.00160908	0.0028656	-0.00173395	-0.00331568	-0.00554131	-0.00466091	0.00503284	0.00218514	-0.0031292	-0.00616276	0.00202464	0.00752222	0.00912763	0.00120318	-0.00345827	0.00289074	0.000397739	-0.00149753	-0.000547405	-0.00115794	0.000361549	0.000309562	0.000451218	-0.000104243	-0.00259846	42.8932
T9	female	alarm cues	1	0.00267949	-0.00191539	0.000348179	-0.00386131	0.000560588	0.00114159	-0.00102078	0.00320245	0.00118135	0.00340357	-0.00297418	0.00301553	0.00337731	0.00141399	-0.00255495	-0.00108631	-0.0004153	-0.00231087	0.00354209	0.00132145	-0.00274749	-0.000681914	-0.0032884	0.0062669	0.0102275	0.0106598	-0.00754129	-0.00834302	0.00542286	0.00463185	-0.0016933	0.000140359	0.0027528	-0.00338986	-0.00453248	0.0026974	-0.00395638	0.000798504	-0.000993079	0.00165959	-0.000795867	-0.000256108	0.000607732	0.00129529	40.1459
T9	female	alarm cues	1	0.00536109	-0.00102083	-0.0016728	-0.00312297	-0.00505717	-0.00154299	-0.000382406	-0.00120596	0.000461992	0.0012315	-0.000170161	-0.0026405	-0.00573869	-0.00190788	-0.00235302	-0.00246299	0.000752697	0.00308991	0.00388618	-0.000983474	-0.000415614	-0.00192975	0.0238967	-0.00627973	-0.00964326	-0.00307645	-0.0151551	-0.0095957	-0.00177285	0.00113089	0.00203044	0.00225063	-0.00144656	-0.00336434	-0.00165485	0.00222919	0.00134393	-9.29211e-05	-0.00345283	-0.000774445	0.00083863	0.000653689	0.00169956	-0.00092712	40.7536
T9	female	alarm cues	2	0.00764318	-0.00239484	0.000343346	0.00139537	-0.00184545	0.00228326	-0.00649863	8.68627e-05	0.00374202	0.000495519	-0.0020732	-0.00138525	-0.00585934	0.000553355	-0.00154864	-0.00346566	0.000480105	-0.0025142	0.00227932	0.000403356	0.00365992	-0.00186867	0.0162412	-0.0125088	-0.0142384	0.0149555	-0.000827915	-0.00894018	-0.000862025	-0.000462141	-0.00343514	0.00525274	0.000393992	-0.00783695	0.000215765	-0.00366164	0.00119294	5.98399e-05	5.90031e-05	0.000469652	-0.00223493	-0.00188392	0.00148417	-0.000960331	35.9832
T9	female	alarm cues	2	0.00739202	-0.00706606	0.00289645	2.67461e-05	-0.00327366	0.000466678	0.00265375	-0.00377651	0.00319669	-0.00482838	-0.00492041	-0.00245056	0.000268898	-0.00217855	0.000433494	0.000443115	-0.000420272	0.000921351	0.00153773	0.00315933	-0.000574835	-0.0011511	0.00484908	-0.00897723	-0.0148508	-0.00172957	4.73704e-05	-0.0122214	-0.0108609	0.00469768	-0.00489648	0.00290064	0.00850789	-0.000897476	0.000326407	0.00393784	-0.000689895	0.000400941	-0.00257692	-0.000594033	0.000526709	-0.00268843	-0.00106434	0.000242922	39.5775
T9	female	alarm cues	2	0.00423541	-0.00133403	-0.000965237	0.0044183	-0.00281657	0.000900294	-0.00184415	-0.000723406	0.00279217	-0.00449821	-0.00406525	0.002303	-0.0035896	-0.00441801	0.000197756	0.00247224	-0.00324939	-0.00107643	0.00286456	0.000106254	-0.00122936	0.000403429	0.0017277	-0.00674715	-0.010605	0.00381873	-0.00137715	-0.00419681	-0.0101381	-0.00698546	0.000931236	0.00419769	0.00448514	0.00160849	-0.007489	-0.0009071	-0.000106462	0.00217947	0.000300198	-0.00198879	-0.00113815	-0.00204449	-0.000879771	-8.36711e-06	37.66
T9	female	control	1	0.00461092	-0.000485483	-0.00130513	-0.000806558	-0.00639323	-0.00359341	-0.000905445	0.00297122	0.00219042	-0.00456286	-0.00608657	0.00504285	-0.00649235	0.00145333	0.00130274	0.00117878	0.00241484	0.00125207	0.00278054	0.000119041	-0.000229784	-0.00089989	0.0238332	-0.00511688	-0.00583234	-0.00335714	-0.0109724	-0.00847819	-0.000853197	-0.00289923	0.00215357	0.00860463	0.00150484	0.000498412	0.0018382	-0.00183422	-0.00656272	0.00262225	-0.00147268	-0.00335452	0.000565353	-0.0012692	-0.000111989	-0.000727607	37.7807
T9	female	control	1	0.00311784	9.98605e-05	-0.00121648	-0.00119169	-0.00129273	0.00212501	-0.00115636	-0.000665141	-0.00305796	-0.00128268	0.000576037	-0.000295269	-0.00189816	0.000868102	-0.00348288	-0.00155371	0.0016434	-0.00164784	0.00481618	0.00135011	-5.28156e-05	0.000360764	0.0121747	0.00614786	-0.00263622	0.00844101	-0.00688875	-0.00190797	-0.00760136	0.00250318	-0.00171817	-0.00408336	-0.000313361	-0.00589927	-0.00169513	0.000868713	-0.00247207	-0.000192964	0.000473027	-0.000426972	-0.00102773	0.000445536	0.00141553	-0.000285789	43.3179
T9	female	control	1	0.00160783	-0.000912553	-0.00162247	-0.00265993	-0.00273772	0.00108946	-0.00492505	-0.000177823	0.00144071	-0.00273478	0.00280781	-0.00358823	9.53817e-06	-0.00136818	0.00137917	-0.00248237	0.00171125	0.000543842	0.00109617	0.0013159	-0.00129641	0.000980745	0.00967879	-0.000419201	-0.00948636	0.00466337	-0.00248818	-0.0029494	-0.00118662	-0.00644654	-0.000550771	-0.00185625	-0.00342142	-0.00490218	0.00129236	0.00364398	-0.0014145	-0.000597262	-0.000641558	0.00050179	0.00188985	-0.000514234	-0.000919782	0.000586107	42.6768
T9	female	control	2	0.00109513	-0.000907024	-0.00698869	-0.00124816	0.001359	-0.00186253	-0.00625238	-0.00498686	-0.00678155	0.00487737	0.00135275	0.00806172	-0.00204232	-0.000734868	-0.000982605	-0.000738277	-0.00204111	0.00142827	0.00611954	-7.36794e-05	9.7722e-05	0.00242662	-0.000408848	0.0289996	0.00416786	0.0067819	-0.00473382	-0.00391886	-0.00471995	-0.00225925	0.00796358	-0.000345757	-0.00497557	-0.0037201	-0.00676536	-0.00174631	-0.000232773	-0.00396809	-0.0036401	-0.00170731	-0.00157458	0.00231609	-0.00119851	-0.0024129	50.4676
T9	female	control	2	0.00430433	-0.00292128	-0.000524305	-0.0024961	-0.00669603	0.00144374	-0.002879	-0.00397741	-0.00454439	-0.000271885	-0.00318139	-0.00378866	-0.00272646	0.00514744	0.00165387	-0.00534707	0.00214659	0.000915721	0.00160392	-0.00208683	0.00223668	-0.00231086	0.0304636	-0.00750406	-0.00848401	-0.0019653	0.0069861	-0.0103959	-0.00421408	0.00404924	0.00180554	0.000450112	-0.00774476	-0.00348746	0.00462464	0.00162741	-0.00260235	-0.00125351	-0.00411464	0.000109226	-0.00109003	-0.0016235	0.00217705	-0.00146006	37.1539
